# Supplementary material for: ﻿Five new species of the genus Hermonassa Walker, 1865 from Xizang Autonomous Region, China (Lepidoptera, Noctuidae, Noctuinae)
Source: Zookeys. 2023 Sep 8;1179:35–61. doi: 10.3897/zookeys.1179.107587 (PMC10504640; doi:10.3897/zookeys.1179.107587)
Supplement: XML Treatment for Hermonassa kalamantra [file zookeys.1179.107587-treatment4.xml]

<!DOCTYPE tp:taxon-treatment
  PUBLIC "-//TaxonX//DTD Taxonomic Treatment Publishing DTD v0 20100105//EN" "tax-treatment-NSO.dtd">
<tp:taxon-treatment xmlns:tp="http://www.plazi.org/taxpub"><tp:treatment-meta><kwd-group><label>Taxon classification</label><kwd>
              <named-content content-type="kingdom">Animalia</named-content>
            </kwd><kwd>
              <named-content content-type="order">Lepidoptera</named-content>
            </kwd><kwd>
              <named-content content-type="family">Noctuidae</named-content>
            </kwd></kwd-group><mixed-citation publication-type="journal"><person-group><name><surname>Gao</surname><given-names>Biao</given-names></name><name><surname>Han</surname><given-names>Hui-Lin</given-names></name><name><surname>Kononenko</surname><given-names>Vladimir S.</given-names></name><name><surname>Pan</surname><given-names>Zhao-Hui</given-names></name></person-group><article-title>﻿Five new species of the genus <italic><tp:taxon-name><tp:taxon-name-part taxon-name-part-type="genus" reg="Hermonassa">Hermonassa</tp:taxon-name-part></tp:taxon-name></italic> Walker, 1865 from Xizang Autonomous Region, China (<tp:taxon-name><tp:taxon-name-part taxon-name-part-type="order">Lepidoptera</tp:taxon-name-part></tp:taxon-name>, <tp:taxon-name><tp:taxon-name-part taxon-name-part-type="family">Noctuidae</tp:taxon-name-part></tp:taxon-name>, <tp:taxon-name><tp:taxon-name-part taxon-name-part-type="subfamily">Noctuinae</tp:taxon-name-part></tp:taxon-name>)</article-title><source>Zookeys</source><day>08</day><month>09</month><year>2023</year><volume>1179</volume><fpage>35</fpage><lpage>61</lpage><pub-id pub-id-type="doi">10.3897/zookeys.1179.107587</pub-id></mixed-citation></tp:treatment-meta><tp:nomenclature><label>﻿</label><tp:taxon-name>
            <object-id xmlns:xlink="http://www.w3.org/1999/xlink" content-type="arpha" xlink:type="simple">7324CE36-255A-563D-A0EA-69CB01CEF871</object-id>
            <tp:taxon-name-part taxon-name-part-type="genus" reg="Hermonassa">Hermonassa</tp:taxon-name-part>
            <tp:taxon-name-part taxon-name-part-type="species" reg="kalamantra">kalamantra</tp:taxon-name-part>
          </tp:taxon-name><tp:taxon-authority>Kovács, G. Ronkay &amp; L. Ronkay, 2018</tp:taxon-authority><xref ref-type="fig" rid="F1">Figs 5</xref><xref ref-type="fig" rid="F1">, 6</xref><xref ref-type="fig" rid="F2">, 16–18</xref><xref ref-type="fig" rid="F3">, 25</xref><tp:nomenclature-citation-list><tp:nomenclature-citation><tp:taxon-name>
                <tp:taxon-name-part taxon-name-part-type="genus" reg="Hermonassa">Hermonassa</tp:taxon-name-part>
                <tp:taxon-name-part taxon-name-part-type="species" reg="kalamantra">kalamantra</tp:taxon-name-part>
              </tp:taxon-name><comment>Kovács, G. Ronkay &amp; L. Ronkay, 2018, Revue suisse de Zoologie 126 (2): 298, pl. 1, figs 5–8, genitalia figs 3–5.</comment></tp:nomenclature-citation></tp:nomenclature-citation-list></tp:nomenclature><tp:treatment-sec sec-type="type material" id="SECID0EB2AE"><title>Type material.</title><p><bold><italic>Holotype</italic></bold>: ♂, Nepal, Annapurna Himal, Mesokantu pass, 4200 m. Deposited in the collection of <named-content xmlns:xlink="http://www.w3.org/1999/xlink" content-type="dwc:institutional_code" xlink:title="Hungarian Natural History Museum, Budapest, Hungary Budapest" xlink:href="http://grbio.org/institution/hungarian-natural-history-museum-termeszettudomanyi-muzeum" xlink:type="simple">HNHM</named-content>, Budapest, Hungary (not examined).</p></tp:treatment-sec><tp:treatment-sec sec-type="material" id="SECID0ER2AE"><title>Other material examined.</title><p>China, 2 ♂, Aut. Reg. Xizang, Linzhi City, Mt. Sejila, 3300 m, 28 July 2015, H.L. Han leg., genit. prep. hhl-3488-1, hhl-3489-1 (coll. <abbrev xmlns:xlink="http://www.w3.org/1999/xlink" content-type="institution" xlink:title="Northeast Forestry University" id="ABBRID0EX2AE" xlink:type="simple">NEFU</abbrev>).</p></tp:treatment-sec><tp:treatment-sec sec-type="distribution" id="SECID0E32AE"><title>Distribution and biology.</title><p><italic><tp:taxon-name><tp:taxon-name-part taxon-name-part-type="genus" reg="Hermonassa">Hermonassa</tp:taxon-name-part><tp:taxon-name-part taxon-name-part-type="species" reg="kalamantra">kalamantra</tp:taxon-name-part></tp:taxon-name></italic> occurs in Nepal and the southwest China (Aut. Reg. Xizang). Judging from the collecting data in Nepal it is a common species at altitudes of 2000–4000 m; adults flying from May to September (<xref ref-type="bibr" rid="B16">Kovács et al. 2018</xref>). In Aut. Reg. Xizang it is known from only two specimens and appears rare compared with <italic><tp:taxon-name><tp:taxon-name-part taxon-name-part-type="genus" reg="Hermonassa">H.</tp:taxon-name-part><tp:taxon-name-part taxon-name-part-type="species" reg="anthracina">anthracina</tp:taxon-name-part></tp:taxon-name></italic> and <italic><tp:taxon-name><tp:taxon-name-part taxon-name-part-type="genus" reg="Hermonassa">H.</tp:taxon-name-part><tp:taxon-name-part taxon-name-part-type="species" reg="nigricans">nigricans</tp:taxon-name-part></tp:taxon-name></italic> sp. nov. adults have been collected in late July.</p><fig id="F2" position="float" orientation="portrait"><object-id xmlns:xlink="http://www.w3.org/1999/xlink" content-type="doi" xlink:type="simple">10.3897/zookeys.1179.107587.figures11-18</object-id><object-id xmlns:xlink="http://www.w3.org/1999/xlink" content-type="arpha" xlink:type="simple">7A7D6587-B270-5A2E-8781-B0080971A0BD</object-id><label>Figures 11–18.</label><caption><p><italic><tp:taxon-name><tp:taxon-name-part taxon-name-part-type="genus" reg="Hermonassa">Hermonassa</tp:taxon-name-part></tp:taxon-name></italic> spp., male genitalia <bold>11</bold><italic><tp:taxon-name><tp:taxon-name-part taxon-name-part-type="genus" reg="Hermonassa">H.</tp:taxon-name-part><tp:taxon-name-part taxon-name-part-type="species" reg="nigricans">nigricans</tp:taxon-name-part></tp:taxon-name></italic> sp. nov., holotype, China, genit. prep. GB-101-1 <bold>12</bold><italic><tp:taxon-name><tp:taxon-name-part taxon-name-part-type="genus" reg="Hermonassa">H.</tp:taxon-name-part><tp:taxon-name-part taxon-name-part-type="species" reg="nigricans">nigricans</tp:taxon-name-part></tp:taxon-name></italic> sp. nov., Nepal (referred as <italic><tp:taxon-name><tp:taxon-name-part taxon-name-part-type="genus" reg="Hermonassa">H.</tp:taxon-name-part><tp:taxon-name-part taxon-name-part-type="species" reg="anthracina">anthracina</tp:taxon-name-part></tp:taxon-name></italic>, after Sugi, 1995) <bold>13</bold><italic><tp:taxon-name><tp:taxon-name-part taxon-name-part-type="genus" reg="Hermonassa">H.</tp:taxon-name-part><tp:taxon-name-part taxon-name-part-type="species" reg="anthracina">anthracina</tp:taxon-name-part></tp:taxon-name></italic>, paratype, China (<named-content xmlns:xlink="http://www.w3.org/1999/xlink" content-type="dwc:institutional_code" xlink:title="Zoologisches, Forschunginstitut und Museum Alexander Koenig, Bonn, Germany" xlink:href="http://grbio.org/institution/zoologisches-forschungsmuseum-alexander-koenig" xlink:type="simple">ZFMK</named-content>); <bold>14</bold><italic><tp:taxon-name><tp:taxon-name-part taxon-name-part-type="genus" reg="Hermonassa">H.</tp:taxon-name-part><tp:taxon-name-part taxon-name-part-type="species" reg="anthracina">anthracina</tp:taxon-name-part></tp:taxon-name></italic>, China (after <xref ref-type="bibr" rid="B16">Kovács et al. 2018</xref>) <bold>15</bold><italic><tp:taxon-name><tp:taxon-name-part taxon-name-part-type="genus" reg="Hermonassa">H.</tp:taxon-name-part><tp:taxon-name-part taxon-name-part-type="species" reg="anthracina">anthracina</tp:taxon-name-part></tp:taxon-name></italic>, China, genit. prep. hhl-3490-1 <bold>16</bold><italic><tp:taxon-name><tp:taxon-name-part taxon-name-part-type="genus" reg="Hermonassa">H.</tp:taxon-name-part><tp:taxon-name-part taxon-name-part-type="species" reg="kalamantra">kalamantra</tp:taxon-name-part></tp:taxon-name></italic>, paratype, Nepal (after <xref ref-type="bibr" rid="B16">Kovács et al. 2018</xref>) <bold>17</bold><italic><tp:taxon-name><tp:taxon-name-part taxon-name-part-type="genus" reg="Hermonassa">H.</tp:taxon-name-part><tp:taxon-name-part taxon-name-part-type="species" reg="kalamantra">kalamantra</tp:taxon-name-part></tp:taxon-name></italic>, China, genit. prep. hhl-3489-1 <bold>18</bold><italic><tp:taxon-name><tp:taxon-name-part taxon-name-part-type="genus" reg="Hermonassa">H.</tp:taxon-name-part><tp:taxon-name-part taxon-name-part-type="species" reg="kalamantra">kalamantra</tp:taxon-name-part></tp:taxon-name></italic>, China, genit. prep. hhl-3488-1.</p></caption><graphic xmlns:xlink="http://www.w3.org/1999/xlink" xlink:href="zookeys-1179-035_article-107587__-g002.jpg" position="float" orientation="portrait" xlink:type="simple" id="oo_903264.jpg"><uri content-type="original_file" xlink:type="simple">https://binary.pensoft.net/fig/903264</uri></graphic></fig></tp:treatment-sec><tp:treatment-sec sec-type="remarks" id="SECID0E3BAG"><title>Remark.</title><p>The species is reported for China for the first time.</p><sec sec-type="﻿The dispila species group" id="SECID0EBCAG"><title>﻿The <italic>dispila</italic> species group</title><p>The members of the <italic>dispila</italic> species group are externally similar to taxa of the <italic><tp:taxon-name><tp:taxon-name-part taxon-name-part-type="genus" reg="Hermonassa"/><tp:taxon-name-part taxon-name-part-type="species" reg="anthracina">anthracina</tp:taxon-name-part></tp:taxon-name></italic> group, while some species have narrower forewing and different wing colouration. As mentioned by <xref ref-type="bibr" rid="B16">Kovács et al. (2018</xref>: 301) they are morphologically more heterogeneous and diverse: “The genitalia of these species show different trends of change in certain features which led to the often remarkable differences between the male genital capsule of the different lineages of the clade. Due to the basically uniform external appearance and the genital features of the entire species group, as well as partly overlapping differential characters, the taxa of the species group can be arranged into different lineages.” Those authors listed 12 species in the <italic>dispila</italic> species group; however, the exact number of species and selection of the main lineages of this group are likely will be clarified in the course of further revisions.</p></sec></tp:treatment-sec><tp:treatment-sec><!--Section generated to contain objects referenced in tp:taxon-treatment.--><fig id="F1" position="float" orientation="portrait"><object-id xmlns:xlink="http://www.w3.org/1999/xlink" content-type="doi" xlink:type="simple">10.3897/zookeys.1179.107587.figures1-10</object-id><object-id xmlns:xlink="http://www.w3.org/1999/xlink" content-type="arpha" xlink:type="simple">EAF1007C-2BC2-50E2-B840-1E7340EA069E</object-id><label>Figures 1–10.</label><caption><p><italic><tp:taxon-name><tp:taxon-name-part taxon-name-part-type="genus" reg="Hermonassa">Hermonassa</tp:taxon-name-part></tp:taxon-name></italic> spp., adults <bold>1</bold><italic><tp:taxon-name><tp:taxon-name-part taxon-name-part-type="genus" reg="Hermonassa">H.</tp:taxon-name-part><tp:taxon-name-part taxon-name-part-type="species" reg="nigricans">nigricans</tp:taxon-name-part></tp:taxon-name></italic> sp. nov., ♂, holotype, China <bold>2</bold> Ditto, ♀, paratype <bold>3</bold><italic><tp:taxon-name><tp:taxon-name-part taxon-name-part-type="genus" reg="Hermonassa">H.</tp:taxon-name-part><tp:taxon-name-part taxon-name-part-type="species" reg="anthracina">anthracina</tp:taxon-name-part></tp:taxon-name></italic>, ♂, holotype, China (<named-content xmlns:xlink="http://www.w3.org/1999/xlink" content-type="dwc:institutional_code" xlink:title="Zoologisches, Forschunginstitut und Museum Alexander Koenig, Bonn, Germany" xlink:href="http://grbio.org/institution/zoologisches-forschungsmuseum-alexander-koenig" xlink:type="simple">ZFMK</named-content>) <bold>4</bold><italic><tp:taxon-name><tp:taxon-name-part taxon-name-part-type="genus" reg="Hermonassa">H.</tp:taxon-name-part><tp:taxon-name-part taxon-name-part-type="species" reg="anthracina">anthracina</tp:taxon-name-part></tp:taxon-name></italic>, ♀, China <bold>5</bold><italic><tp:taxon-name><tp:taxon-name-part taxon-name-part-type="genus" reg="Hermonassa">H.</tp:taxon-name-part><tp:taxon-name-part taxon-name-part-type="species" reg="kalamantra">kalamantra</tp:taxon-name-part></tp:taxon-name></italic>, ♂, holotype, Nepal (after <xref ref-type="bibr" rid="B16">Kovács et al. 2018</xref>) <bold>6</bold><italic><tp:taxon-name><tp:taxon-name-part taxon-name-part-type="genus" reg="Hermonassa">H.</tp:taxon-name-part><tp:taxon-name-part taxon-name-part-type="species" reg="kalamantra">kalamantra</tp:taxon-name-part></tp:taxon-name></italic>, ♂, China <bold>7</bold><italic><tp:taxon-name><tp:taxon-name-part taxon-name-part-type="genus" reg="Hermonassa">H.</tp:taxon-name-part><tp:taxon-name-part taxon-name-part-type="species" reg="conusa">conusa</tp:taxon-name-part></tp:taxon-name></italic> sp. nov., ♂, holotype, China <bold>8</bold> Ditto, ♀, paratype, China <bold>9</bold><italic><tp:taxon-name><tp:taxon-name-part taxon-name-part-type="genus" reg="Hermonassa">H.</tp:taxon-name-part><tp:taxon-name-part taxon-name-part-type="species" reg="renifera">renifera</tp:taxon-name-part></tp:taxon-name></italic>, ♂, holotype, China (NACR) <bold>10</bold><italic><tp:taxon-name><tp:taxon-name-part taxon-name-part-type="genus" reg="Hermonassa">H.</tp:taxon-name-part><tp:taxon-name-part taxon-name-part-type="species" reg="shizukoae">shizukoae</tp:taxon-name-part></tp:taxon-name></italic>, ♂, holotype, India (<abbrev xmlns:xlink="http://www.w3.org/1999/xlink" content-type="institution" xlink:title="National Institute of Agro-Environmental Sciences, Tsukuba, Japan" id="ABBRID0EERAE" xlink:type="simple">NIAES</abbrev>).</p></caption><graphic xmlns:xlink="http://www.w3.org/1999/xlink" xlink:href="zookeys-1179-035_article-107587__-g001.jpg" position="float" orientation="portrait" xlink:type="simple" id="oo_903263.jpg"><uri content-type="original_file" xlink:type="simple">https://binary.pensoft.net/fig/903263</uri></graphic></fig><fig id="F3" position="float" orientation="portrait"><object-id xmlns:xlink="http://www.w3.org/1999/xlink" content-type="doi" xlink:type="simple">10.3897/zookeys.1179.107587.figures19-27</object-id><object-id xmlns:xlink="http://www.w3.org/1999/xlink" content-type="arpha" xlink:type="simple">9C9954BA-7507-50C2-A259-D67B862F5159</object-id><label>Figures 19–27.</label><caption><p><italic><tp:taxon-name><tp:taxon-name-part taxon-name-part-type="genus" reg="Hermonassa">Hermonassa</tp:taxon-name-part></tp:taxon-name></italic> spp., male (19-22) and female (23-27) genitalia <bold>19</bold><italic><tp:taxon-name><tp:taxon-name-part taxon-name-part-type="genus" reg="Hermonassa">H.</tp:taxon-name-part><tp:taxon-name-part taxon-name-part-type="species" reg="conusa">conusa</tp:taxon-name-part></tp:taxon-name></italic> sp. nov., holotype, genit. prep. hhl-3492-1 <bold>20</bold><italic><tp:taxon-name><tp:taxon-name-part taxon-name-part-type="genus" reg="Hermonassa">H.</tp:taxon-name-part><tp:taxon-name-part taxon-name-part-type="species" reg="renifera">renifera</tp:taxon-name-part></tp:taxon-name></italic>, paratype (after <xref ref-type="bibr" rid="B5">Chen 1991</xref>) <bold>21</bold><italic><tp:taxon-name><tp:taxon-name-part taxon-name-part-type="genus" reg="Hermonassa">H.</tp:taxon-name-part><tp:taxon-name-part taxon-name-part-type="species" reg="shizukoae">shizukoae</tp:taxon-name-part></tp:taxon-name></italic>, holotype, India (after <xref ref-type="bibr" rid="B25">Sugi 1995</xref>) <bold>22</bold><italic><tp:taxon-name><tp:taxon-name-part taxon-name-part-type="genus" reg="Hermonassa">H.</tp:taxon-name-part><tp:taxon-name-part taxon-name-part-type="species" reg="shizukoae">shizukoae</tp:taxon-name-part></tp:taxon-name></italic>, Nepal (after <xref ref-type="bibr" rid="B16">Kovács et al. 2018</xref>) <bold>23</bold><italic><tp:taxon-name><tp:taxon-name-part taxon-name-part-type="genus" reg="Hermonassa">H.</tp:taxon-name-part><tp:taxon-name-part taxon-name-part-type="species" reg="nigricans">nigricans</tp:taxon-name-part></tp:taxon-name></italic>, paratype, genit. prep. hhl-3493-2 <bold>24</bold><italic><tp:taxon-name><tp:taxon-name-part taxon-name-part-type="genus" reg="Hermonassa">H.</tp:taxon-name-part><tp:taxon-name-part taxon-name-part-type="species" reg="anthracina">anthracina</tp:taxon-name-part></tp:taxon-name></italic>, China, (after <xref ref-type="bibr" rid="B16">Kovács et al. 2018</xref>) <bold>25</bold><italic><tp:taxon-name><tp:taxon-name-part taxon-name-part-type="genus" reg="Hermonassa">H.</tp:taxon-name-part><tp:taxon-name-part taxon-name-part-type="species" reg="kalamantra">kalamantra</tp:taxon-name-part></tp:taxon-name></italic>, Nepal (after <xref ref-type="bibr" rid="B16">Kovács et al. 2018</xref>) <bold>26</bold><italic><tp:taxon-name><tp:taxon-name-part taxon-name-part-type="genus" reg="Hermonassa">H.</tp:taxon-name-part><tp:taxon-name-part taxon-name-part-type="species" reg="conusa">conusa</tp:taxon-name-part></tp:taxon-name></italic> sp. nov., paratype, China, genit. prep. hhl-3491-2 <bold>27</bold><italic><tp:taxon-name><tp:taxon-name-part taxon-name-part-type="genus" reg="Hermonassa">H.</tp:taxon-name-part><tp:taxon-name-part taxon-name-part-type="species" reg="shizukoae">shizukoae</tp:taxon-name-part></tp:taxon-name></italic>, paratype, India (after <xref ref-type="bibr" rid="B25">Sugi 1995</xref>).</p></caption><graphic xmlns:xlink="http://www.w3.org/1999/xlink" xlink:href="zookeys-1179-035_article-107587__-g003.jpg" position="float" orientation="portrait" xlink:type="simple" id="oo_903265.jpg"><uri content-type="original_file" xlink:type="simple">https://binary.pensoft.net/fig/903265</uri></graphic></fig></tp:treatment-sec><ref-list><ref id="B16"><mixed-citation xmlns:xlink="http://www.w3.org/1999/xlink" xlink:type="simple"><person-group><name name-style="western"><surname>Kovács</surname><given-names>ST</given-names></name><name name-style="western"><surname>Ronkay</surname><given-names>G</given-names></name><name name-style="western"><surname>Ronkay</surname><given-names>L</given-names></name></person-group> (<year>2018</year>) <article-title>Revision of the genus <italic><tp:taxon-name><tp:taxon-name-part taxon-name-part-type="genus">Hermonassa</tp:taxon-name-part></tp:taxon-name></italic> Walker, 1865 (<tp:taxon-name><tp:taxon-name-part taxon-name-part-type="order">Lepidoptera</tp:taxon-name-part></tp:taxon-name>, <tp:taxon-name><tp:taxon-name-part taxon-name-part-type="family">Noctuidae</tp:taxon-name-part></tp:taxon-name>, <tp:taxon-name><tp:taxon-name-part taxon-name-part-type="subfamily">Noctuinae</tp:taxon-name-part></tp:taxon-name>). I. The <italic><tp:taxon-name><tp:taxon-name-part taxon-name-part-type="genus"/><tp:taxon-name-part taxon-name-part-type="species">anthracina</tp:taxon-name-part></tp:taxon-name></italic> and <italic>dispila</italic> species groups, with descriptions of four new species.</article-title><source>Revue Suisse de Zoologie</source><volume>126</volume>(<issue>2</issue>): <fpage>297</fpage>–<lpage>319</lpage>.</mixed-citation></ref><ref id="B5"><mixed-citation xmlns:xlink="http://www.w3.org/1999/xlink" xlink:type="simple"><person-group><name name-style="western"><surname>Chen</surname><given-names>YX</given-names></name></person-group> (<year>1991</year>) <article-title>New species of <italic><tp:taxon-name><tp:taxon-name-part taxon-name-part-type="genus">Hermonassa</tp:taxon-name-part></tp:taxon-name></italic> (<tp:taxon-name><tp:taxon-name-part taxon-name-part-type="order">Lepidoptera</tp:taxon-name-part></tp:taxon-name>: <tp:taxon-name><tp:taxon-name-part taxon-name-part-type="family">Noctuidae</tp:taxon-name-part></tp:taxon-name>).</article-title><source>Acta Entomologica Sinica</source><volume>34</volume>(<issue>3</issue>): <fpage>352</fpage>–<lpage>355</lpage>. <ext-link xlink:href="10.16380/J.KCXB.1991.03.020" ext-link-type="doi" xlink:type="simple">https://doi.org/10.16380/J.KCXB.1991.03.020</ext-link></mixed-citation></ref><ref id="B25"><mixed-citation xmlns:xlink="http://www.w3.org/1999/xlink" xlink:type="simple"><person-group><name name-style="western"><surname>Sugi</surname><given-names>S</given-names></name></person-group> (<year>1995</year>) <article-title><tp:taxon-name><tp:taxon-name-part taxon-name-part-type="family">Noctuidae</tp:taxon-name-part></tp:taxon-name>: <tp:taxon-name><tp:taxon-name-part taxon-name-part-type="subfamily">Noctuinae</tp:taxon-name-part></tp:taxon-name>, <tp:taxon-name><tp:taxon-name-part taxon-name-part-type="genus">Hermonassa</tp:taxon-name-part></tp:taxon-name>.</article-title> In: <person-group><name name-style="western"><surname>Haruta</surname><given-names>T</given-names></name></person-group> (<role>Ed.</role>) <issue-title>Moths of Nepal IV.</issue-title><source>Tinea 14 (suppl. 2)</source>, <fpage>90</fpage>–<lpage>109</lpage>.</mixed-citation></ref></ref-list></tp:taxon-treatment>
