# Supplementary material for: ﻿Five new species of the genus Hermonassa Walker, 1865 from Xizang Autonomous Region, China (Lepidoptera, Noctuidae, Noctuinae)
Source: Zookeys. 2023 Sep 8;1179:35–61. doi: 10.3897/zookeys.1179.107587 (PMC10504640; doi:10.3897/zookeys.1179.107587)
Supplement: XML Treatment for Hermonassa conusa [file zookeys.1179.107587-treatment5.xml]

<!DOCTYPE tp:taxon-treatment
  PUBLIC "-//TaxonX//DTD Taxonomic Treatment Publishing DTD v0 20100105//EN" "tax-treatment-NSO.dtd">
<tp:taxon-treatment xmlns:tp="http://www.plazi.org/taxpub"><tp:treatment-meta><kwd-group><label>Taxon classification</label><kwd>
              <named-content content-type="kingdom">Animalia</named-content>
            </kwd><kwd>
              <named-content content-type="order">Lepidoptera</named-content>
            </kwd><kwd>
              <named-content content-type="family">Noctuidae</named-content>
            </kwd></kwd-group><mixed-citation publication-type="journal"><person-group><name><surname>Gao</surname><given-names>Biao</given-names></name><name><surname>Han</surname><given-names>Hui-Lin</given-names></name><name><surname>Kononenko</surname><given-names>Vladimir S.</given-names></name><name><surname>Pan</surname><given-names>Zhao-Hui</given-names></name></person-group><article-title>﻿Five new species of the genus <italic><tp:taxon-name><tp:taxon-name-part taxon-name-part-type="genus" reg="Hermonassa">Hermonassa</tp:taxon-name-part></tp:taxon-name></italic> Walker, 1865 from Xizang Autonomous Region, China (<tp:taxon-name><tp:taxon-name-part taxon-name-part-type="order">Lepidoptera</tp:taxon-name-part></tp:taxon-name>, <tp:taxon-name><tp:taxon-name-part taxon-name-part-type="family">Noctuidae</tp:taxon-name-part></tp:taxon-name>, <tp:taxon-name><tp:taxon-name-part taxon-name-part-type="subfamily">Noctuinae</tp:taxon-name-part></tp:taxon-name>)</article-title><source>Zookeys</source><day>08</day><month>09</month><year>2023</year><volume>1179</volume><fpage>35</fpage><lpage>61</lpage><pub-id pub-id-type="doi">10.3897/zookeys.1179.107587</pub-id></mixed-citation></tp:treatment-meta><tp:nomenclature><label>﻿</label><tp:taxon-name>
            <object-id xmlns:xlink="http://www.w3.org/1999/xlink" content-type="arpha" xlink:type="simple">A12C7C7A-B7CA-5D31-8948-15776E3319ED</object-id>
            <tp:taxon-name-part taxon-name-part-type="genus" reg="Hermonassa">Hermonassa</tp:taxon-name-part>
            <tp:taxon-name-part taxon-name-part-type="species" reg="conusa">conusa</tp:taxon-name-part>
            <object-id xmlns:xlink="http://www.w3.org/1999/xlink" content-type="zoobank" xlink:type="simple">https://zoobank.org/A737AEAE-94E9-43AA-8F51-18DC02AA63FD</object-id>
          </tp:taxon-name><tp:taxon-authority>Gao, Han &amp; Kononenko</tp:taxon-authority><tp:taxon-status xmlns:xlink="http://www.w3.org/1999/xlink" xlink:type="simple">sp. nov.</tp:taxon-status><xref ref-type="fig" rid="F1">Figs 7</xref><xref ref-type="fig" rid="F1">, 8</xref><xref ref-type="fig" rid="F3">, 19</xref><xref ref-type="fig" rid="F3">, 26</xref></tp:nomenclature><tp:treatment-sec sec-type="type material" id="SECID0EWEAG"><title>Type material.</title><p><bold><italic>Holotype</italic></bold>: ♂, China, Aut. Reg. Xizang, Linzhi City, Mt. Sejila, 3300 m, 28 July 2015, H.L. Han leg., genit. prep. hhl-3492-1. <bold><italic>Paratypes</italic></bold>: China: 1 ♂, Aut. Reg. Xizang, Linzhi City, Mt. Sejila, 3650 m, 22 Aug. 2014, H.L. Han leg., genit. prep. GB-66-1; 1 ♂, 2 ♀, Aut. Reg. Xizang, Linzhi City, Mt. Sejila, 3300 m, 28 July 2015, H.L. Han leg., genit. prep. hhl-3491-2; 1 ♂, Aut. Reg. Xizang, Linzhi City, Mt. Sejila, Yaguo, 3150 m, 24 Aug. 2015, H.L. Han leg., genit. prep. GB-29-1 (coll. <abbrev xmlns:xlink="http://www.w3.org/1999/xlink" content-type="institution" xlink:title="Northeast Forestry University" id="ABBRID0EEFAG" xlink:type="simple">NEFU</abbrev>).</p></tp:treatment-sec><tp:treatment-sec sec-type="diagnosis" id="SECID0EJFAG"><title>Diagnosis.</title><p><italic><tp:taxon-name><tp:taxon-name-part taxon-name-part-type="genus" reg="Hermonassa">Hermonassa</tp:taxon-name-part><tp:taxon-name-part taxon-name-part-type="species" reg="conusa">conusa</tp:taxon-name-part></tp:taxon-name></italic> sp. nov. (Figs <xref ref-type="fig" rid="F1">7</xref>, <xref ref-type="fig" rid="F1">8</xref>, <xref ref-type="fig" rid="F3">19</xref>, <xref ref-type="fig" rid="F3">26</xref>) together with <italic><tp:taxon-name><tp:taxon-name-part taxon-name-part-type="genus" reg="Hermonassa">H.</tp:taxon-name-part><tp:taxon-name-part taxon-name-part-type="species" reg="renifera">renifera</tp:taxon-name-part></tp:taxon-name></italic> (Figs <xref ref-type="fig" rid="F1">9</xref>, <xref ref-type="fig" rid="F3">20</xref>) and <italic><tp:taxon-name><tp:taxon-name-part taxon-name-part-type="genus" reg="Hermonassa">H.</tp:taxon-name-part><tp:taxon-name-part taxon-name-part-type="species" reg="shizukoae">shizukoae</tp:taxon-name-part></tp:taxon-name></italic> (Figs <xref ref-type="fig" rid="F1">10</xref>, <xref ref-type="fig" rid="F3">21</xref>, <xref ref-type="fig" rid="F3">22</xref>, <xref ref-type="fig" rid="F3">27</xref>) are the most similar species in the <italic>dispila</italic> species group. Externally <italic><tp:taxon-name><tp:taxon-name-part taxon-name-part-type="genus" reg="Hermonassa">H.</tp:taxon-name-part><tp:taxon-name-part taxon-name-part-type="species" reg="conusa">conusa</tp:taxon-name-part></tp:taxon-name></italic> differs from related species by more a robust habit, a broader forewing shape, dark brown with pale violet tint colouration of the forewing (in <italic><tp:taxon-name><tp:taxon-name-part taxon-name-part-type="genus" reg="Hermonassa">H.</tp:taxon-name-part><tp:taxon-name-part taxon-name-part-type="species" reg="renifera">renifera</tp:taxon-name-part></tp:taxon-name></italic> and <italic><tp:taxon-name><tp:taxon-name-part taxon-name-part-type="genus" reg="Hermonassa">H.</tp:taxon-name-part><tp:taxon-name-part taxon-name-part-type="species" reg="shizukoae">shizukoae</tp:taxon-name-part></tp:taxon-name></italic> the forewing colouration is brown with a reddish tint, especially in the costal part) and by a more coarse forewing pattern with more distinct basal, ante-, and postmedial lines (they are weakly expressed in <italic><tp:taxon-name><tp:taxon-name-part taxon-name-part-type="genus" reg="Hermonassa">H.</tp:taxon-name-part><tp:taxon-name-part taxon-name-part-type="species" reg="renifera">renifera</tp:taxon-name-part></tp:taxon-name></italic> and <italic><tp:taxon-name><tp:taxon-name-part taxon-name-part-type="genus" reg="Hermonassa">H.</tp:taxon-name-part><tp:taxon-name-part taxon-name-part-type="species" reg="shizukoae">shizukoae</tp:taxon-name-part></tp:taxon-name></italic>); more distinct claviform, and larger drop-shaped orbicular than in related species (in <italic><tp:taxon-name><tp:taxon-name-part taxon-name-part-type="genus" reg="Hermonassa">H.</tp:taxon-name-part><tp:taxon-name-part taxon-name-part-type="species" reg="renifera">renifera</tp:taxon-name-part></tp:taxon-name></italic> and <italic><tp:taxon-name><tp:taxon-name-part taxon-name-part-type="genus" reg="Hermonassa">H.</tp:taxon-name-part><tp:taxon-name-part taxon-name-part-type="species" reg="shizukoae">shizukoae</tp:taxon-name-part></tp:taxon-name></italic> the claviform is weekly expressed and the orbicular is small drop-shaped). The male genitalia of <italic><tp:taxon-name><tp:taxon-name-part taxon-name-part-type="genus" reg="Hermonassa">H.</tp:taxon-name-part><tp:taxon-name-part taxon-name-part-type="species" reg="conusa">conusa</tp:taxon-name-part></tp:taxon-name></italic> sp. nov. differ from those of the related species by shorter tegumen (it is ~ 1/3× height of vinculum vs ~ 1/2× in <italic><tp:taxon-name><tp:taxon-name-part taxon-name-part-type="genus" reg="Hermonassa">H.</tp:taxon-name-part><tp:taxon-name-part taxon-name-part-type="species" reg="renifera">renifera</tp:taxon-name-part></tp:taxon-name></italic> and <italic><tp:taxon-name><tp:taxon-name-part taxon-name-part-type="genus" reg="Hermonassa">H.</tp:taxon-name-part><tp:taxon-name-part taxon-name-part-type="species" reg="shizukoae">shizukoae</tp:taxon-name-part></tp:taxon-name></italic>), the broad valva with prominent subbasal extensions of the costa (in the related species the valva are much narrower, without extension of the costa); the harpe with a large and broad base, which reaches but does not exceed the dorsal margin of valva (in the related species the base of harpe is narrower and exceed the dorsal margin of valva); the top of harpe is short, straight and broad (vs long, narrow and curved in <italic><tp:taxon-name><tp:taxon-name-part taxon-name-part-type="genus" reg="Hermonassa">H.</tp:taxon-name-part><tp:taxon-name-part taxon-name-part-type="species" reg="renifera">renifera</tp:taxon-name-part></tp:taxon-name></italic> and <italic><tp:taxon-name><tp:taxon-name-part taxon-name-part-type="genus" reg="Hermonassa">H.</tp:taxon-name-part><tp:taxon-name-part taxon-name-part-type="species" reg="shizukoae">shizukoae</tp:taxon-name-part></tp:taxon-name></italic>). The juxta is wide, rectangular, with a medium process, inverted nail-shaped (in <italic><tp:taxon-name><tp:taxon-name-part taxon-name-part-type="genus" reg="Hermonassa">H.</tp:taxon-name-part><tp:taxon-name-part taxon-name-part-type="species" reg="renifera">renifera</tp:taxon-name-part></tp:taxon-name></italic> and <italic><tp:taxon-name><tp:taxon-name-part taxon-name-part-type="genus" reg="Hermonassa">H.</tp:taxon-name-part><tp:taxon-name-part taxon-name-part-type="species" reg="shizukoae">shizukoae</tp:taxon-name-part></tp:taxon-name></italic> the juxta is tongue-shaped, or nearly heart-shaped with a smaller and shorter process); the sacculus is much broader than in related species. The aedeagus is much longer and narrower than in <italic><tp:taxon-name><tp:taxon-name-part taxon-name-part-type="genus" reg="Hermonassa">H.</tp:taxon-name-part><tp:taxon-name-part taxon-name-part-type="species" reg="renifera">renifera</tp:taxon-name-part></tp:taxon-name></italic> and <italic><tp:taxon-name><tp:taxon-name-part taxon-name-part-type="genus" reg="Hermonassa">H.</tp:taxon-name-part><tp:taxon-name-part taxon-name-part-type="species" reg="shizukoae">shizukoae</tp:taxon-name-part></tp:taxon-name></italic>; the cornutus much smaller and thinner; the vesica is tube-like, with smaller subbasal diverticulum compared with <italic><tp:taxon-name><tp:taxon-name-part taxon-name-part-type="genus" reg="Hermonassa">H.</tp:taxon-name-part><tp:taxon-name-part taxon-name-part-type="species" reg="renifera">renifera</tp:taxon-name-part></tp:taxon-name></italic> and <italic><tp:taxon-name><tp:taxon-name-part taxon-name-part-type="genus" reg="Hermonassa">H.</tp:taxon-name-part><tp:taxon-name-part taxon-name-part-type="species" reg="shizukoae">shizukoae.</tp:taxon-name-part></tp:taxon-name></italic> In the female genitalia, antevaginal plate is narrow and nearly heart-shaped vs broad and calyculate in <italic><tp:taxon-name><tp:taxon-name-part taxon-name-part-type="genus" reg="Hermonassa">H.</tp:taxon-name-part><tp:taxon-name-part taxon-name-part-type="species" reg="shizukoae">shizukoae</tp:taxon-name-part></tp:taxon-name></italic>; ductus bursae is long and slightly sclerotised vs short in <italic><tp:taxon-name><tp:taxon-name-part taxon-name-part-type="genus" reg="Hermonassa">H.</tp:taxon-name-part><tp:taxon-name-part taxon-name-part-type="species" reg="shizukoae">shizukoae</tp:taxon-name-part></tp:taxon-name></italic>; corpus bursae is shorter, with four band-like signa (in <italic><tp:taxon-name><tp:taxon-name-part taxon-name-part-type="genus" reg="Hermonassa">H.</tp:taxon-name-part><tp:taxon-name-part taxon-name-part-type="species" reg="shizukoae">shizukoae</tp:taxon-name-part></tp:taxon-name></italic> corpus bursae is longer and the signa are slighter and wrinkle-like.</p></tp:treatment-sec><tp:treatment-sec sec-type="description" id="SECID0EBPAG"><title>Description.</title><p><bold><italic>Adult</italic></bold> (Figs <xref ref-type="fig" rid="F1">7</xref>, <xref ref-type="fig" rid="F1">8</xref>). Wingspan 29–31 mm. Head, labial palps, thorax dark brown, patagia and tegulae black; abdomen black, mixed with greyish white at segments 1–3, abdominal tuft distinct. Forewing ground colour dark brown; basal line double, black; antemedial line double, black, slender, curved, slightly wavy; median line indistinct; postmedial line double, brown, mixed with black, excurved; subterminal line indistinct; terminal line greyish white, slender; orbicular spot drop-shaped and reniform spot crescent-shaped, both with pale brown edges. Hindwing pale, light greyish brown; discal spot arc-shaped; veins brown; fringe pale brown. <bold><italic>Male genitalia</italic></bold> (Fig. <xref ref-type="fig" rid="F3">19</xref>). Uncus slightly hooked apically. Tegumen broad, slightly longer than uncus, ~ 1/3× vinculum length. Juxta rectangular with medial inverted nail-shaped process. Valva broad medially, gradually narrower apically; cucullus flat, blunt round; harpe slightly drumstick-shaped, with straight top, extending to ventral margin of valva. Saccus broad, V-shaped, strongly sclerotised. Aedeagus straight; caecum narrow ~ 1/7× aedeagus length; carina long and thin serrated; vesica membranous, with short thin cornutus. <bold><italic>Female genitalia</italic></bold> (Fig. <xref ref-type="fig" rid="F3">26</xref>). Papillae anales broad, slightly sclerotised. Apophyses anteriores slender, ~ 1/3× length of apophyses posteriores. Ostium flat, antevaginal plate almost rounded-triangular with central narrow cut, strongly sclerotised. Ductus bursae broad, flat, with anterior half partially sclerotised, with two irregular plates. Corpus bursae long and swollen, ~ 6× length of ductus bursae, densely wrinkled, with four slender signa bands of different in lengths.</p></tp:treatment-sec><tp:treatment-sec sec-type="etymology" id="SECID0ECQAG"><title>Etymology.</title><p>The species name refers to the large, sclerotised, conical extension on the base of the juxta in the male genitalia of the new species.</p></tp:treatment-sec><tp:treatment-sec sec-type="distribution" id="SECID0EHQAG"><title>Distribution and biology.</title><p><italic><tp:taxon-name><tp:taxon-name-part taxon-name-part-type="genus" reg="Hermonassa">Hermonassa</tp:taxon-name-part><tp:taxon-name-part taxon-name-part-type="species" reg="conusa">conusa</tp:taxon-name-part></tp:taxon-name></italic> is known only from Linzhi mountain range in Aut. Reg. Xizang, in southwest China. The species occurs in grassland meadows in the coniferous forest at an altitudinal range of 3150–3650 m. Adults have been collected between the end of July and the end of August.</p></tp:treatment-sec><tp:treatment-sec><!--Section generated to contain objects referenced in tp:taxon-treatment.--><fig id="F1" position="float" orientation="portrait"><object-id xmlns:xlink="http://www.w3.org/1999/xlink" content-type="doi" xlink:type="simple">10.3897/zookeys.1179.107587.figures1-10</object-id><object-id xmlns:xlink="http://www.w3.org/1999/xlink" content-type="arpha" xlink:type="simple">EAF1007C-2BC2-50E2-B840-1E7340EA069E</object-id><label>Figures 1–10.</label><caption><p><italic><tp:taxon-name><tp:taxon-name-part taxon-name-part-type="genus" reg="Hermonassa">Hermonassa</tp:taxon-name-part></tp:taxon-name></italic> spp., adults <bold>1</bold><italic><tp:taxon-name><tp:taxon-name-part taxon-name-part-type="genus" reg="Hermonassa">H.</tp:taxon-name-part><tp:taxon-name-part taxon-name-part-type="species" reg="nigricans">nigricans</tp:taxon-name-part></tp:taxon-name></italic> sp. nov., ♂, holotype, China <bold>2</bold> Ditto, ♀, paratype <bold>3</bold><italic><tp:taxon-name><tp:taxon-name-part taxon-name-part-type="genus" reg="Hermonassa">H.</tp:taxon-name-part><tp:taxon-name-part taxon-name-part-type="species" reg="anthracina">anthracina</tp:taxon-name-part></tp:taxon-name></italic>, ♂, holotype, China (<named-content xmlns:xlink="http://www.w3.org/1999/xlink" content-type="dwc:institutional_code" xlink:title="Zoologisches, Forschunginstitut und Museum Alexander Koenig, Bonn, Germany" xlink:href="http://grbio.org/institution/zoologisches-forschungsmuseum-alexander-koenig" xlink:type="simple">ZFMK</named-content>) <bold>4</bold><italic><tp:taxon-name><tp:taxon-name-part taxon-name-part-type="genus" reg="Hermonassa">H.</tp:taxon-name-part><tp:taxon-name-part taxon-name-part-type="species" reg="anthracina">anthracina</tp:taxon-name-part></tp:taxon-name></italic>, ♀, China <bold>5</bold><italic><tp:taxon-name><tp:taxon-name-part taxon-name-part-type="genus" reg="Hermonassa">H.</tp:taxon-name-part><tp:taxon-name-part taxon-name-part-type="species" reg="kalamantra">kalamantra</tp:taxon-name-part></tp:taxon-name></italic>, ♂, holotype, Nepal (after <xref ref-type="bibr" rid="B16">Kovács et al. 2018</xref>) <bold>6</bold><italic><tp:taxon-name><tp:taxon-name-part taxon-name-part-type="genus" reg="Hermonassa">H.</tp:taxon-name-part><tp:taxon-name-part taxon-name-part-type="species" reg="kalamantra">kalamantra</tp:taxon-name-part></tp:taxon-name></italic>, ♂, China <bold>7</bold><italic><tp:taxon-name><tp:taxon-name-part taxon-name-part-type="genus" reg="Hermonassa">H.</tp:taxon-name-part><tp:taxon-name-part taxon-name-part-type="species" reg="conusa">conusa</tp:taxon-name-part></tp:taxon-name></italic> sp. nov., ♂, holotype, China <bold>8</bold> Ditto, ♀, paratype, China <bold>9</bold><italic><tp:taxon-name><tp:taxon-name-part taxon-name-part-type="genus" reg="Hermonassa">H.</tp:taxon-name-part><tp:taxon-name-part taxon-name-part-type="species" reg="renifera">renifera</tp:taxon-name-part></tp:taxon-name></italic>, ♂, holotype, China (NACR) <bold>10</bold><italic><tp:taxon-name><tp:taxon-name-part taxon-name-part-type="genus" reg="Hermonassa">H.</tp:taxon-name-part><tp:taxon-name-part taxon-name-part-type="species" reg="shizukoae">shizukoae</tp:taxon-name-part></tp:taxon-name></italic>, ♂, holotype, India (<abbrev xmlns:xlink="http://www.w3.org/1999/xlink" content-type="institution" xlink:title="National Institute of Agro-Environmental Sciences, Tsukuba, Japan" id="ABBRID0EERAE" xlink:type="simple">NIAES</abbrev>).</p></caption><graphic xmlns:xlink="http://www.w3.org/1999/xlink" xlink:href="zookeys-1179-035_article-107587__-g001.jpg" position="float" orientation="portrait" xlink:type="simple" id="oo_903263.jpg"><uri content-type="original_file" xlink:type="simple">https://binary.pensoft.net/fig/903263</uri></graphic></fig><fig id="F3" position="float" orientation="portrait"><object-id xmlns:xlink="http://www.w3.org/1999/xlink" content-type="doi" xlink:type="simple">10.3897/zookeys.1179.107587.figures19-27</object-id><object-id xmlns:xlink="http://www.w3.org/1999/xlink" content-type="arpha" xlink:type="simple">9C9954BA-7507-50C2-A259-D67B862F5159</object-id><label>Figures 19–27.</label><caption><p><italic><tp:taxon-name><tp:taxon-name-part taxon-name-part-type="genus" reg="Hermonassa">Hermonassa</tp:taxon-name-part></tp:taxon-name></italic> spp., male (19-22) and female (23-27) genitalia <bold>19</bold><italic><tp:taxon-name><tp:taxon-name-part taxon-name-part-type="genus" reg="Hermonassa">H.</tp:taxon-name-part><tp:taxon-name-part taxon-name-part-type="species" reg="conusa">conusa</tp:taxon-name-part></tp:taxon-name></italic> sp. nov., holotype, genit. prep. hhl-3492-1 <bold>20</bold><italic><tp:taxon-name><tp:taxon-name-part taxon-name-part-type="genus" reg="Hermonassa">H.</tp:taxon-name-part><tp:taxon-name-part taxon-name-part-type="species" reg="renifera">renifera</tp:taxon-name-part></tp:taxon-name></italic>, paratype (after <xref ref-type="bibr" rid="B5">Chen 1991</xref>) <bold>21</bold><italic><tp:taxon-name><tp:taxon-name-part taxon-name-part-type="genus" reg="Hermonassa">H.</tp:taxon-name-part><tp:taxon-name-part taxon-name-part-type="species" reg="shizukoae">shizukoae</tp:taxon-name-part></tp:taxon-name></italic>, holotype, India (after <xref ref-type="bibr" rid="B25">Sugi 1995</xref>) <bold>22</bold><italic><tp:taxon-name><tp:taxon-name-part taxon-name-part-type="genus" reg="Hermonassa">H.</tp:taxon-name-part><tp:taxon-name-part taxon-name-part-type="species" reg="shizukoae">shizukoae</tp:taxon-name-part></tp:taxon-name></italic>, Nepal (after <xref ref-type="bibr" rid="B16">Kovács et al. 2018</xref>) <bold>23</bold><italic><tp:taxon-name><tp:taxon-name-part taxon-name-part-type="genus" reg="Hermonassa">H.</tp:taxon-name-part><tp:taxon-name-part taxon-name-part-type="species" reg="nigricans">nigricans</tp:taxon-name-part></tp:taxon-name></italic>, paratype, genit. prep. hhl-3493-2 <bold>24</bold><italic><tp:taxon-name><tp:taxon-name-part taxon-name-part-type="genus" reg="Hermonassa">H.</tp:taxon-name-part><tp:taxon-name-part taxon-name-part-type="species" reg="anthracina">anthracina</tp:taxon-name-part></tp:taxon-name></italic>, China, (after <xref ref-type="bibr" rid="B16">Kovács et al. 2018</xref>) <bold>25</bold><italic><tp:taxon-name><tp:taxon-name-part taxon-name-part-type="genus" reg="Hermonassa">H.</tp:taxon-name-part><tp:taxon-name-part taxon-name-part-type="species" reg="kalamantra">kalamantra</tp:taxon-name-part></tp:taxon-name></italic>, Nepal (after <xref ref-type="bibr" rid="B16">Kovács et al. 2018</xref>) <bold>26</bold><italic><tp:taxon-name><tp:taxon-name-part taxon-name-part-type="genus" reg="Hermonassa">H.</tp:taxon-name-part><tp:taxon-name-part taxon-name-part-type="species" reg="conusa">conusa</tp:taxon-name-part></tp:taxon-name></italic> sp. nov., paratype, China, genit. prep. hhl-3491-2 <bold>27</bold><italic><tp:taxon-name><tp:taxon-name-part taxon-name-part-type="genus" reg="Hermonassa">H.</tp:taxon-name-part><tp:taxon-name-part taxon-name-part-type="species" reg="shizukoae">shizukoae</tp:taxon-name-part></tp:taxon-name></italic>, paratype, India (after <xref ref-type="bibr" rid="B25">Sugi 1995</xref>).</p></caption><graphic xmlns:xlink="http://www.w3.org/1999/xlink" xlink:href="zookeys-1179-035_article-107587__-g003.jpg" position="float" orientation="portrait" xlink:type="simple" id="oo_903265.jpg"><uri content-type="original_file" xlink:type="simple">https://binary.pensoft.net/fig/903265</uri></graphic></fig></tp:treatment-sec><ref-list><ref id="B16"><mixed-citation xmlns:xlink="http://www.w3.org/1999/xlink" xlink:type="simple"><person-group><name name-style="western"><surname>Kovács</surname><given-names>ST</given-names></name><name name-style="western"><surname>Ronkay</surname><given-names>G</given-names></name><name name-style="western"><surname>Ronkay</surname><given-names>L</given-names></name></person-group> (<year>2018</year>) <article-title>Revision of the genus <italic><tp:taxon-name><tp:taxon-name-part taxon-name-part-type="genus">Hermonassa</tp:taxon-name-part></tp:taxon-name></italic> Walker, 1865 (<tp:taxon-name><tp:taxon-name-part taxon-name-part-type="order">Lepidoptera</tp:taxon-name-part></tp:taxon-name>, <tp:taxon-name><tp:taxon-name-part taxon-name-part-type="family">Noctuidae</tp:taxon-name-part></tp:taxon-name>, <tp:taxon-name><tp:taxon-name-part taxon-name-part-type="subfamily">Noctuinae</tp:taxon-name-part></tp:taxon-name>). I. The <italic><tp:taxon-name><tp:taxon-name-part taxon-name-part-type="genus"/><tp:taxon-name-part taxon-name-part-type="species">anthracina</tp:taxon-name-part></tp:taxon-name></italic> and <italic>dispila</italic> species groups, with descriptions of four new species.</article-title><source>Revue Suisse de Zoologie</source><volume>126</volume>(<issue>2</issue>): <fpage>297</fpage>–<lpage>319</lpage>.</mixed-citation></ref><ref id="B5"><mixed-citation xmlns:xlink="http://www.w3.org/1999/xlink" xlink:type="simple"><person-group><name name-style="western"><surname>Chen</surname><given-names>YX</given-names></name></person-group> (<year>1991</year>) <article-title>New species of <italic><tp:taxon-name><tp:taxon-name-part taxon-name-part-type="genus">Hermonassa</tp:taxon-name-part></tp:taxon-name></italic> (<tp:taxon-name><tp:taxon-name-part taxon-name-part-type="order">Lepidoptera</tp:taxon-name-part></tp:taxon-name>: <tp:taxon-name><tp:taxon-name-part taxon-name-part-type="family">Noctuidae</tp:taxon-name-part></tp:taxon-name>).</article-title><source>Acta Entomologica Sinica</source><volume>34</volume>(<issue>3</issue>): <fpage>352</fpage>–<lpage>355</lpage>. <ext-link xlink:href="10.16380/J.KCXB.1991.03.020" ext-link-type="doi" xlink:type="simple">https://doi.org/10.16380/J.KCXB.1991.03.020</ext-link></mixed-citation></ref><ref id="B25"><mixed-citation xmlns:xlink="http://www.w3.org/1999/xlink" xlink:type="simple"><person-group><name name-style="western"><surname>Sugi</surname><given-names>S</given-names></name></person-group> (<year>1995</year>) <article-title><tp:taxon-name><tp:taxon-name-part taxon-name-part-type="family">Noctuidae</tp:taxon-name-part></tp:taxon-name>: <tp:taxon-name><tp:taxon-name-part taxon-name-part-type="subfamily">Noctuinae</tp:taxon-name-part></tp:taxon-name>, <tp:taxon-name><tp:taxon-name-part taxon-name-part-type="genus">Hermonassa</tp:taxon-name-part></tp:taxon-name>.</article-title> In: <person-group><name name-style="western"><surname>Haruta</surname><given-names>T</given-names></name></person-group> (<role>Ed.</role>) <issue-title>Moths of Nepal IV.</issue-title><source>Tinea 14 (suppl. 2)</source>, <fpage>90</fpage>–<lpage>109</lpage>.</mixed-citation></ref></ref-list></tp:taxon-treatment>
