# Supplementary material for: ﻿Five new species of the genus Hermonassa Walker, 1865 from Xizang Autonomous Region, China (Lepidoptera, Noctuidae, Noctuinae)
Source: Zookeys. 2023 Sep 8;1179:35–61. doi: 10.3897/zookeys.1179.107587 (PMC10504640; doi:10.3897/zookeys.1179.107587)
Supplement: XML Treatment for Hermonassa renifera [file zookeys.1179.107587-treatment6.xml]

<!DOCTYPE tp:taxon-treatment
  PUBLIC "-//TaxonX//DTD Taxonomic Treatment Publishing DTD v0 20100105//EN" "tax-treatment-NSO.dtd">
<tp:taxon-treatment xmlns:tp="http://www.plazi.org/taxpub"><tp:treatment-meta><kwd-group><label>Taxon classification</label><kwd>
              <named-content content-type="kingdom">Animalia</named-content>
            </kwd><kwd>
              <named-content content-type="order">Lepidoptera</named-content>
            </kwd><kwd>
              <named-content content-type="family">Noctuidae</named-content>
            </kwd></kwd-group><mixed-citation publication-type="journal"><person-group><name><surname>Gao</surname><given-names>Biao</given-names></name><name><surname>Han</surname><given-names>Hui-Lin</given-names></name><name><surname>Kononenko</surname><given-names>Vladimir S.</given-names></name><name><surname>Pan</surname><given-names>Zhao-Hui</given-names></name></person-group><article-title>﻿Five new species of the genus <italic><tp:taxon-name><tp:taxon-name-part taxon-name-part-type="genus" reg="Hermonassa">Hermonassa</tp:taxon-name-part></tp:taxon-name></italic> Walker, 1865 from Xizang Autonomous Region, China (<tp:taxon-name><tp:taxon-name-part taxon-name-part-type="order">Lepidoptera</tp:taxon-name-part></tp:taxon-name>, <tp:taxon-name><tp:taxon-name-part taxon-name-part-type="family">Noctuidae</tp:taxon-name-part></tp:taxon-name>, <tp:taxon-name><tp:taxon-name-part taxon-name-part-type="subfamily">Noctuinae</tp:taxon-name-part></tp:taxon-name>)</article-title><source>Zookeys</source><day>08</day><month>09</month><year>2023</year><volume>1179</volume><fpage>35</fpage><lpage>61</lpage><pub-id pub-id-type="doi">10.3897/zookeys.1179.107587</pub-id></mixed-citation></tp:treatment-meta><tp:nomenclature><label>﻿</label><tp:taxon-name>
            <object-id xmlns:xlink="http://www.w3.org/1999/xlink" content-type="arpha" xlink:type="simple">0CF2C7F0-8762-504E-A92A-9793BC625CD4</object-id>
            <tp:taxon-name-part taxon-name-part-type="genus" reg="Hermonassa">Hermonassa</tp:taxon-name-part>
            <tp:taxon-name-part taxon-name-part-type="species" reg="renifera">renifera</tp:taxon-name-part>
          </tp:taxon-name><tp:taxon-authority>Chen, 1991</tp:taxon-authority><xref ref-type="fig" rid="F1">Figs 9</xref><xref ref-type="fig" rid="F3">, 20</xref><tp:nomenclature-citation-list><tp:nomenclature-citation><tp:taxon-name>
                <tp:taxon-name-part taxon-name-part-type="genus" reg="Hermonassa">Hermonassa</tp:taxon-name-part>
                <tp:taxon-name-part taxon-name-part-type="species" reg="renifera">renifera</tp:taxon-name-part>
              </tp:taxon-name><comment>Chen, 1991, Acta entomologica Sinica 34(3): 353, fig. 2; <xref ref-type="bibr" rid="B13">Hreblay and Ronkay 1998</xref>: 133 (senior synonym of <tp:taxon-name><tp:taxon-name-part taxon-name-part-type="genus" reg="Hermonassa">H.</tp:taxon-name-part><tp:taxon-name-part taxon-name-part-type="species" reg="shizukoae">shizukoae</tp:taxon-name-part></tp:taxon-name> Sugi, 1995); <xref ref-type="bibr" rid="B16">Kovács et al. 2018</xref>: 306 (distinct species).</comment></tp:nomenclature-citation></tp:nomenclature-citation-list></tp:nomenclature><tp:treatment-sec sec-type="type material" id="SECID0EFTAG"><title>Type material.</title><p><bold><italic>Holotype</italic></bold>: ♂, China, Aut. Reg. Xizang, Medog, 2000 m. Deposited in Institute of Zoology, Academia Sinica, Beijing, adult examined.</p></tp:treatment-sec><tp:treatment-sec sec-type="distribution" id="SECID0EQTAG"><title>Distribution and biology.</title><p>The species is known only from its type locality, Aut. Reg. Xizang, China.</p><fig id="F3" position="float" orientation="portrait"><object-id xmlns:xlink="http://www.w3.org/1999/xlink" content-type="doi" xlink:type="simple">10.3897/zookeys.1179.107587.figures19-27</object-id><object-id xmlns:xlink="http://www.w3.org/1999/xlink" content-type="arpha" xlink:type="simple">9C9954BA-7507-50C2-A259-D67B862F5159</object-id><label>Figures 19–27.</label><caption><p><italic><tp:taxon-name><tp:taxon-name-part taxon-name-part-type="genus" reg="Hermonassa">Hermonassa</tp:taxon-name-part></tp:taxon-name></italic> spp., male (19-22) and female (23-27) genitalia <bold>19</bold><italic><tp:taxon-name><tp:taxon-name-part taxon-name-part-type="genus" reg="Hermonassa">H.</tp:taxon-name-part><tp:taxon-name-part taxon-name-part-type="species" reg="conusa">conusa</tp:taxon-name-part></tp:taxon-name></italic> sp. nov., holotype, genit. prep. hhl-3492-1 <bold>20</bold><italic><tp:taxon-name><tp:taxon-name-part taxon-name-part-type="genus" reg="Hermonassa">H.</tp:taxon-name-part><tp:taxon-name-part taxon-name-part-type="species" reg="renifera">renifera</tp:taxon-name-part></tp:taxon-name></italic>, paratype (after <xref ref-type="bibr" rid="B5">Chen 1991</xref>) <bold>21</bold><italic><tp:taxon-name><tp:taxon-name-part taxon-name-part-type="genus" reg="Hermonassa">H.</tp:taxon-name-part><tp:taxon-name-part taxon-name-part-type="species" reg="shizukoae">shizukoae</tp:taxon-name-part></tp:taxon-name></italic>, holotype, India (after <xref ref-type="bibr" rid="B25">Sugi 1995</xref>) <bold>22</bold><italic><tp:taxon-name><tp:taxon-name-part taxon-name-part-type="genus" reg="Hermonassa">H.</tp:taxon-name-part><tp:taxon-name-part taxon-name-part-type="species" reg="shizukoae">shizukoae</tp:taxon-name-part></tp:taxon-name></italic>, Nepal (after <xref ref-type="bibr" rid="B16">Kovács et al. 2018</xref>) <bold>23</bold><italic><tp:taxon-name><tp:taxon-name-part taxon-name-part-type="genus" reg="Hermonassa">H.</tp:taxon-name-part><tp:taxon-name-part taxon-name-part-type="species" reg="nigricans">nigricans</tp:taxon-name-part></tp:taxon-name></italic>, paratype, genit. prep. hhl-3493-2 <bold>24</bold><italic><tp:taxon-name><tp:taxon-name-part taxon-name-part-type="genus" reg="Hermonassa">H.</tp:taxon-name-part><tp:taxon-name-part taxon-name-part-type="species" reg="anthracina">anthracina</tp:taxon-name-part></tp:taxon-name></italic>, China, (after <xref ref-type="bibr" rid="B16">Kovács et al. 2018</xref>) <bold>25</bold><italic><tp:taxon-name><tp:taxon-name-part taxon-name-part-type="genus" reg="Hermonassa">H.</tp:taxon-name-part><tp:taxon-name-part taxon-name-part-type="species" reg="kalamantra">kalamantra</tp:taxon-name-part></tp:taxon-name></italic>, Nepal (after <xref ref-type="bibr" rid="B16">Kovács et al. 2018</xref>) <bold>26</bold><italic><tp:taxon-name><tp:taxon-name-part taxon-name-part-type="genus" reg="Hermonassa">H.</tp:taxon-name-part><tp:taxon-name-part taxon-name-part-type="species" reg="conusa">conusa</tp:taxon-name-part></tp:taxon-name></italic> sp. nov., paratype, China, genit. prep. hhl-3491-2 <bold>27</bold><italic><tp:taxon-name><tp:taxon-name-part taxon-name-part-type="genus" reg="Hermonassa">H.</tp:taxon-name-part><tp:taxon-name-part taxon-name-part-type="species" reg="shizukoae">shizukoae</tp:taxon-name-part></tp:taxon-name></italic>, paratype, India (after <xref ref-type="bibr" rid="B25">Sugi 1995</xref>).</p></caption><graphic xmlns:xlink="http://www.w3.org/1999/xlink" xlink:href="zookeys-1179-035_article-107587__-g003.jpg" position="float" orientation="portrait" xlink:type="simple" id="oo_903265.jpg"><uri content-type="original_file" xlink:type="simple">https://binary.pensoft.net/fig/903265</uri></graphic></fig></tp:treatment-sec><tp:treatment-sec sec-type="remarks" id="SECID0EWYAG"><title>Remarks.</title><p><xref ref-type="bibr" rid="B13">Hreblay and Ronkay (1998)</xref> considered this taxon conspecific with <italic><tp:taxon-name><tp:taxon-name-part taxon-name-part-type="genus" reg="Hermonassa">H.</tp:taxon-name-part><tp:taxon-name-part taxon-name-part-type="species" reg="shizukoae">shizukoae</tp:taxon-name-part></tp:taxon-name></italic> but latter small differences were found in the details of the male genitalia and <xref ref-type="bibr" rid="B16">Kovács et al. (2018)</xref> concluded that <italic><tp:taxon-name><tp:taxon-name-part taxon-name-part-type="genus" reg="Hermonassa">H.</tp:taxon-name-part><tp:taxon-name-part taxon-name-part-type="species" reg="renifera">renifera</tp:taxon-name-part></tp:taxon-name></italic> and <italic><tp:taxon-name><tp:taxon-name-part taxon-name-part-type="genus" reg="Hermonassa">H.</tp:taxon-name-part><tp:taxon-name-part taxon-name-part-type="species" reg="shizukoae">shizukoae</tp:taxon-name-part></tp:taxon-name></italic> are two distinct species. The species was described from two specimens, and no additional material was ever collected. Because of the holotype of <italic><tp:taxon-name><tp:taxon-name-part taxon-name-part-type="genus" reg="Hermonassa">H.</tp:taxon-name-part><tp:taxon-name-part taxon-name-part-type="species" reg="renifera">renifera</tp:taxon-name-part></tp:taxon-name></italic> was not dissected, the ink drawing of the male genitalia probably belongs to the paratype. Here we accept <xref ref-type="bibr" rid="B16">Kovács et al. (2018)</xref> point of view, but further study of this species pair on the basis of newly collected materials is necessary.</p></tp:treatment-sec><tp:treatment-sec><!--Section generated to contain objects referenced in tp:taxon-treatment.--><fig id="F1" position="float" orientation="portrait"><object-id xmlns:xlink="http://www.w3.org/1999/xlink" content-type="doi" xlink:type="simple">10.3897/zookeys.1179.107587.figures1-10</object-id><object-id xmlns:xlink="http://www.w3.org/1999/xlink" content-type="arpha" xlink:type="simple">EAF1007C-2BC2-50E2-B840-1E7340EA069E</object-id><label>Figures 1–10.</label><caption><p><italic><tp:taxon-name><tp:taxon-name-part taxon-name-part-type="genus" reg="Hermonassa">Hermonassa</tp:taxon-name-part></tp:taxon-name></italic> spp., adults <bold>1</bold><italic><tp:taxon-name><tp:taxon-name-part taxon-name-part-type="genus" reg="Hermonassa">H.</tp:taxon-name-part><tp:taxon-name-part taxon-name-part-type="species" reg="nigricans">nigricans</tp:taxon-name-part></tp:taxon-name></italic> sp. nov., ♂, holotype, China <bold>2</bold> Ditto, ♀, paratype <bold>3</bold><italic><tp:taxon-name><tp:taxon-name-part taxon-name-part-type="genus" reg="Hermonassa">H.</tp:taxon-name-part><tp:taxon-name-part taxon-name-part-type="species" reg="anthracina">anthracina</tp:taxon-name-part></tp:taxon-name></italic>, ♂, holotype, China (<named-content xmlns:xlink="http://www.w3.org/1999/xlink" content-type="dwc:institutional_code" xlink:title="Zoologisches, Forschunginstitut und Museum Alexander Koenig, Bonn, Germany" xlink:href="http://grbio.org/institution/zoologisches-forschungsmuseum-alexander-koenig" xlink:type="simple">ZFMK</named-content>) <bold>4</bold><italic><tp:taxon-name><tp:taxon-name-part taxon-name-part-type="genus" reg="Hermonassa">H.</tp:taxon-name-part><tp:taxon-name-part taxon-name-part-type="species" reg="anthracina">anthracina</tp:taxon-name-part></tp:taxon-name></italic>, ♀, China <bold>5</bold><italic><tp:taxon-name><tp:taxon-name-part taxon-name-part-type="genus" reg="Hermonassa">H.</tp:taxon-name-part><tp:taxon-name-part taxon-name-part-type="species" reg="kalamantra">kalamantra</tp:taxon-name-part></tp:taxon-name></italic>, ♂, holotype, Nepal (after <xref ref-type="bibr" rid="B16">Kovács et al. 2018</xref>) <bold>6</bold><italic><tp:taxon-name><tp:taxon-name-part taxon-name-part-type="genus" reg="Hermonassa">H.</tp:taxon-name-part><tp:taxon-name-part taxon-name-part-type="species" reg="kalamantra">kalamantra</tp:taxon-name-part></tp:taxon-name></italic>, ♂, China <bold>7</bold><italic><tp:taxon-name><tp:taxon-name-part taxon-name-part-type="genus" reg="Hermonassa">H.</tp:taxon-name-part><tp:taxon-name-part taxon-name-part-type="species" reg="conusa">conusa</tp:taxon-name-part></tp:taxon-name></italic> sp. nov., ♂, holotype, China <bold>8</bold> Ditto, ♀, paratype, China <bold>9</bold><italic><tp:taxon-name><tp:taxon-name-part taxon-name-part-type="genus" reg="Hermonassa">H.</tp:taxon-name-part><tp:taxon-name-part taxon-name-part-type="species" reg="renifera">renifera</tp:taxon-name-part></tp:taxon-name></italic>, ♂, holotype, China (NACR) <bold>10</bold><italic><tp:taxon-name><tp:taxon-name-part taxon-name-part-type="genus" reg="Hermonassa">H.</tp:taxon-name-part><tp:taxon-name-part taxon-name-part-type="species" reg="shizukoae">shizukoae</tp:taxon-name-part></tp:taxon-name></italic>, ♂, holotype, India (<abbrev xmlns:xlink="http://www.w3.org/1999/xlink" content-type="institution" xlink:title="National Institute of Agro-Environmental Sciences, Tsukuba, Japan" id="ABBRID0EERAE" xlink:type="simple">NIAES</abbrev>).</p></caption><graphic xmlns:xlink="http://www.w3.org/1999/xlink" xlink:href="zookeys-1179-035_article-107587__-g001.jpg" position="float" orientation="portrait" xlink:type="simple" id="oo_903263.jpg"><uri content-type="original_file" xlink:type="simple">https://binary.pensoft.net/fig/903263</uri></graphic></fig></tp:treatment-sec><ref-list><ref id="B16"><mixed-citation xmlns:xlink="http://www.w3.org/1999/xlink" xlink:type="simple"><person-group><name name-style="western"><surname>Kovács</surname><given-names>ST</given-names></name><name name-style="western"><surname>Ronkay</surname><given-names>G</given-names></name><name name-style="western"><surname>Ronkay</surname><given-names>L</given-names></name></person-group> (<year>2018</year>) <article-title>Revision of the genus <italic><tp:taxon-name><tp:taxon-name-part taxon-name-part-type="genus">Hermonassa</tp:taxon-name-part></tp:taxon-name></italic> Walker, 1865 (<tp:taxon-name><tp:taxon-name-part taxon-name-part-type="order">Lepidoptera</tp:taxon-name-part></tp:taxon-name>, <tp:taxon-name><tp:taxon-name-part taxon-name-part-type="family">Noctuidae</tp:taxon-name-part></tp:taxon-name>, <tp:taxon-name><tp:taxon-name-part taxon-name-part-type="subfamily">Noctuinae</tp:taxon-name-part></tp:taxon-name>). I. The <italic><tp:taxon-name><tp:taxon-name-part taxon-name-part-type="genus"/><tp:taxon-name-part taxon-name-part-type="species">anthracina</tp:taxon-name-part></tp:taxon-name></italic> and <italic>dispila</italic> species groups, with descriptions of four new species.</article-title><source>Revue Suisse de Zoologie</source><volume>126</volume>(<issue>2</issue>): <fpage>297</fpage>–<lpage>319</lpage>.</mixed-citation></ref><ref id="B5"><mixed-citation xmlns:xlink="http://www.w3.org/1999/xlink" xlink:type="simple"><person-group><name name-style="western"><surname>Chen</surname><given-names>YX</given-names></name></person-group> (<year>1991</year>) <article-title>New species of <italic><tp:taxon-name><tp:taxon-name-part taxon-name-part-type="genus">Hermonassa</tp:taxon-name-part></tp:taxon-name></italic> (<tp:taxon-name><tp:taxon-name-part taxon-name-part-type="order">Lepidoptera</tp:taxon-name-part></tp:taxon-name>: <tp:taxon-name><tp:taxon-name-part taxon-name-part-type="family">Noctuidae</tp:taxon-name-part></tp:taxon-name>).</article-title><source>Acta Entomologica Sinica</source><volume>34</volume>(<issue>3</issue>): <fpage>352</fpage>–<lpage>355</lpage>. <ext-link xlink:href="10.16380/J.KCXB.1991.03.020" ext-link-type="doi" xlink:type="simple">https://doi.org/10.16380/J.KCXB.1991.03.020</ext-link></mixed-citation></ref><ref id="B25"><mixed-citation xmlns:xlink="http://www.w3.org/1999/xlink" xlink:type="simple"><person-group><name name-style="western"><surname>Sugi</surname><given-names>S</given-names></name></person-group> (<year>1995</year>) <article-title><tp:taxon-name><tp:taxon-name-part taxon-name-part-type="family">Noctuidae</tp:taxon-name-part></tp:taxon-name>: <tp:taxon-name><tp:taxon-name-part taxon-name-part-type="subfamily">Noctuinae</tp:taxon-name-part></tp:taxon-name>, <tp:taxon-name><tp:taxon-name-part taxon-name-part-type="genus">Hermonassa</tp:taxon-name-part></tp:taxon-name>.</article-title> In: <person-group><name name-style="western"><surname>Haruta</surname><given-names>T</given-names></name></person-group> (<role>Ed.</role>) <issue-title>Moths of Nepal IV.</issue-title><source>Tinea 14 (suppl. 2)</source>, <fpage>90</fpage>–<lpage>109</lpage>.</mixed-citation></ref><ref id="B13"><mixed-citation xmlns:xlink="http://www.w3.org/1999/xlink" xlink:type="simple"><person-group><name name-style="western"><surname>Hreblay</surname><given-names>M</given-names></name><name name-style="western"><surname>Ronkay</surname><given-names>L</given-names></name></person-group> (<year>1998</year>) <article-title><tp:taxon-name><tp:taxon-name-part taxon-name-part-type="family">Noctuidae</tp:taxon-name-part></tp:taxon-name> from Nepal.</article-title> In: <person-group><name name-style="western"><surname>Haruta</surname><given-names>T</given-names></name></person-group> (<role>Ed.</role>) <issue-title>Moths of Nepal Pt.</issue-title><source>V. Tinea 15 (suppl. 1)</source>, <fpage>117</fpage>–<lpage>310</lpage>.</mixed-citation></ref></ref-list></tp:taxon-treatment>
