# Supplementary material for: ﻿Five new species of the genus Hermonassa Walker, 1865 from Xizang Autonomous Region, China (Lepidoptera, Noctuidae, Noctuinae)
Source: Zookeys. 2023 Sep 8;1179:35–61. doi: 10.3897/zookeys.1179.107587 (PMC10504640; doi:10.3897/zookeys.1179.107587)
Supplement: XML Treatment for Hermonassa shizukoae [file zookeys.1179.107587-treatment7.xml]

<!DOCTYPE tp:taxon-treatment
  PUBLIC "-//TaxonX//DTD Taxonomic Treatment Publishing DTD v0 20100105//EN" "tax-treatment-NSO.dtd">
<tp:taxon-treatment xmlns:tp="http://www.plazi.org/taxpub"><tp:treatment-meta><kwd-group><label>Taxon classification</label><kwd>
              <named-content content-type="kingdom">Animalia</named-content>
            </kwd><kwd>
              <named-content content-type="order">Lepidoptera</named-content>
            </kwd><kwd>
              <named-content content-type="family">Noctuidae</named-content>
            </kwd></kwd-group><mixed-citation publication-type="journal"><person-group><name><surname>Gao</surname><given-names>Biao</given-names></name><name><surname>Han</surname><given-names>Hui-Lin</given-names></name><name><surname>Kononenko</surname><given-names>Vladimir S.</given-names></name><name><surname>Pan</surname><given-names>Zhao-Hui</given-names></name></person-group><article-title>﻿Five new species of the genus <italic><tp:taxon-name><tp:taxon-name-part taxon-name-part-type="genus" reg="Hermonassa">Hermonassa</tp:taxon-name-part></tp:taxon-name></italic> Walker, 1865 from Xizang Autonomous Region, China (<tp:taxon-name><tp:taxon-name-part taxon-name-part-type="order">Lepidoptera</tp:taxon-name-part></tp:taxon-name>, <tp:taxon-name><tp:taxon-name-part taxon-name-part-type="family">Noctuidae</tp:taxon-name-part></tp:taxon-name>, <tp:taxon-name><tp:taxon-name-part taxon-name-part-type="subfamily">Noctuinae</tp:taxon-name-part></tp:taxon-name>)</article-title><source>Zookeys</source><day>08</day><month>09</month><year>2023</year><volume>1179</volume><fpage>35</fpage><lpage>61</lpage><pub-id pub-id-type="doi">10.3897/zookeys.1179.107587</pub-id></mixed-citation></tp:treatment-meta><tp:nomenclature><label>﻿</label><tp:taxon-name>
            <object-id xmlns:xlink="http://www.w3.org/1999/xlink" content-type="arpha" xlink:type="simple">979210C1-BC8F-564C-AF70-1370A203BB94</object-id>
            <tp:taxon-name-part taxon-name-part-type="genus" reg="Hermonassa">Hermonassa</tp:taxon-name-part>
            <tp:taxon-name-part taxon-name-part-type="species" reg="shizukoae">shizukoae</tp:taxon-name-part>
          </tp:taxon-name><tp:taxon-authority>Sugi, 1995</tp:taxon-authority><xref ref-type="fig" rid="F1">Figs 10</xref><xref ref-type="fig" rid="F3">, 21</xref><xref ref-type="fig" rid="F3">, 22</xref><xref ref-type="fig" rid="F3">, 27</xref><tp:nomenclature-citation-list><tp:nomenclature-citation><tp:taxon-name>
                <tp:taxon-name-part taxon-name-part-type="genus" reg="Hermonassa">Hermonassa</tp:taxon-name-part>
                <tp:taxon-name-part taxon-name-part-type="species" reg="shizukoae">shizukoae</tp:taxon-name-part>
              </tp:taxon-name><comment>Sugi, 1995, Tinea 14, (suppl. 2): 92, pl. 117, fig. 17; <xref ref-type="bibr" rid="B13">Hreblay and Ronkay 1998</xref>: 133 (junior synonym of <tp:taxon-name><tp:taxon-name-part taxon-name-part-type="genus" reg="Hermonassa">H.</tp:taxon-name-part><tp:taxon-name-part taxon-name-part-type="species" reg="renifera">renifera</tp:taxon-name-part></tp:taxon-name> Chen, 1991); <xref ref-type="bibr" rid="B16">Kovács et al. 2018</xref>: 306, pl. 3, figs 5–8, genit. figs 15, 16 (distinct species).</comment></tp:nomenclature-citation></tp:nomenclature-citation-list></tp:nomenclature><tp:treatment-sec sec-type="type material" id="SECID0EJ4AG"><title>Type material.</title><p><bold><italic>Holotype</italic></bold>: ♂, India, West Bengal, Sandadakphu, ca 50 km NW of Darjiling, 3600 m, 14.viii.1985(W.Thomas), genitalia slide No SS-5155 “Shigero Sugi Collection”, “HOLOTYPE” (red label), <italic><tp:taxon-name><tp:taxon-name-part taxon-name-part-type="genus" reg="Hermonassa">Hermonassa</tp:taxon-name-part><tp:taxon-name-part taxon-name-part-type="species" reg="shizukoae">shizukoae</tp:taxon-name-part></tp:taxon-name></italic> Sugi ♂, det. S. Sugi, 1995” (coll. <abbrev xmlns:xlink="http://www.w3.org/1999/xlink" content-type="institution" xlink:title="National Institute of Agro-Environmental Sciences, Tsukuba, Japan" id="ABBRID0E64AG" xlink:type="simple">NIAES</abbrev>), examined.</p></tp:treatment-sec><tp:treatment-sec sec-type="distribution" id="SECID0EE5AG"><title>Distribution and biology.</title><p>The species is distributed in north India and Nepal where it is rather common at altitude ca 3600 m (<xref ref-type="bibr" rid="B16">Kovács et al. 2018</xref>).</p></tp:treatment-sec><tp:treatment-sec sec-type="remarks" id="SECID0EO5AG"><title>Remarks.</title><p>The species is the southern Himalayan representative of <italic><tp:taxon-name><tp:taxon-name-part taxon-name-part-type="genus" reg="Hermonassa">H.</tp:taxon-name-part><tp:taxon-name-part taxon-name-part-type="species" reg="renifera">renifera</tp:taxon-name-part></tp:taxon-name></italic> - <italic><tp:taxon-name><tp:taxon-name-part taxon-name-part-type="genus" reg="Hermonassa">H.</tp:taxon-name-part><tp:taxon-name-part taxon-name-part-type="species" reg="shizukoae">shizukoae</tp:taxon-name-part></tp:taxon-name></italic> species pair (<xref ref-type="bibr" rid="B16">Kovács et al. 2018</xref>).</p><sec sec-type="﻿The cuprina species group" id="SECID0EO6AG"><title>﻿The <italic><tp:taxon-name><tp:taxon-name-part taxon-name-part-type="genus" reg="Hermonassa"/><tp:taxon-name-part taxon-name-part-type="species" reg="cuprina">cuprina</tp:taxon-name-part></tp:taxon-name></italic> species group</title><p>The <italic><tp:taxon-name><tp:taxon-name-part taxon-name-part-type="genus" reg="Hermonassa"/><tp:taxon-name-part taxon-name-part-type="species" reg="cuprina">cuprina</tp:taxon-name-part></tp:taxon-name></italic> species group includes two species, <italic><tp:taxon-name><tp:taxon-name-part taxon-name-part-type="genus" reg="Hermonassa">H.</tp:taxon-name-part><tp:taxon-name-part taxon-name-part-type="species" reg="cuprina">cuprina</tp:taxon-name-part></tp:taxon-name></italic> and <italic><tp:taxon-name><tp:taxon-name-part taxon-name-part-type="genus" reg="Hermonassa">H.</tp:taxon-name-part><tp:taxon-name-part taxon-name-part-type="species" reg="brunneocuprina">brunneocuprina</tp:taxon-name-part></tp:taxon-name></italic> sp. nov. This species group can be characterised by the uniform external appearance with a relatively large size, the narrow forewings, cupper-brown or brown colouration and by the forewing pattern with more or less clearly expressed thin basal, antemedial, and postmedial transverse lines and the presence of black contrasting claviform, and the orbicular and reniform stigmata. The main diagnostic features of the male genitalia are the relatively short, flat and apically dilated, spatulate uncus; juxta small, three leaved, dart-shaped, large U-shaped vinculum, the relatively narrow simple valva, thin, upcurved harpe, and the slightly curved aedeagus with a sclerotised comb in the carina. The female genitalia are characterised by the deeply split antevaginal plate, deep cup-like antrum, a thin, medium length ductus seminalis, and the presence of two longitudinal signa on the corpus bursae.</p></sec></tp:treatment-sec><tp:treatment-sec><!--Section generated to contain objects referenced in tp:taxon-treatment.--><fig id="F1" position="float" orientation="portrait"><object-id xmlns:xlink="http://www.w3.org/1999/xlink" content-type="doi" xlink:type="simple">10.3897/zookeys.1179.107587.figures1-10</object-id><object-id xmlns:xlink="http://www.w3.org/1999/xlink" content-type="arpha" xlink:type="simple">EAF1007C-2BC2-50E2-B840-1E7340EA069E</object-id><label>Figures 1–10.</label><caption><p><italic><tp:taxon-name><tp:taxon-name-part taxon-name-part-type="genus" reg="Hermonassa">Hermonassa</tp:taxon-name-part></tp:taxon-name></italic> spp., adults <bold>1</bold><italic><tp:taxon-name><tp:taxon-name-part taxon-name-part-type="genus" reg="Hermonassa">H.</tp:taxon-name-part><tp:taxon-name-part taxon-name-part-type="species" reg="nigricans">nigricans</tp:taxon-name-part></tp:taxon-name></italic> sp. nov., ♂, holotype, China <bold>2</bold> Ditto, ♀, paratype <bold>3</bold><italic><tp:taxon-name><tp:taxon-name-part taxon-name-part-type="genus" reg="Hermonassa">H.</tp:taxon-name-part><tp:taxon-name-part taxon-name-part-type="species" reg="anthracina">anthracina</tp:taxon-name-part></tp:taxon-name></italic>, ♂, holotype, China (<named-content xmlns:xlink="http://www.w3.org/1999/xlink" content-type="dwc:institutional_code" xlink:title="Zoologisches, Forschunginstitut und Museum Alexander Koenig, Bonn, Germany" xlink:href="http://grbio.org/institution/zoologisches-forschungsmuseum-alexander-koenig" xlink:type="simple">ZFMK</named-content>) <bold>4</bold><italic><tp:taxon-name><tp:taxon-name-part taxon-name-part-type="genus" reg="Hermonassa">H.</tp:taxon-name-part><tp:taxon-name-part taxon-name-part-type="species" reg="anthracina">anthracina</tp:taxon-name-part></tp:taxon-name></italic>, ♀, China <bold>5</bold><italic><tp:taxon-name><tp:taxon-name-part taxon-name-part-type="genus" reg="Hermonassa">H.</tp:taxon-name-part><tp:taxon-name-part taxon-name-part-type="species" reg="kalamantra">kalamantra</tp:taxon-name-part></tp:taxon-name></italic>, ♂, holotype, Nepal (after <xref ref-type="bibr" rid="B16">Kovács et al. 2018</xref>) <bold>6</bold><italic><tp:taxon-name><tp:taxon-name-part taxon-name-part-type="genus" reg="Hermonassa">H.</tp:taxon-name-part><tp:taxon-name-part taxon-name-part-type="species" reg="kalamantra">kalamantra</tp:taxon-name-part></tp:taxon-name></italic>, ♂, China <bold>7</bold><italic><tp:taxon-name><tp:taxon-name-part taxon-name-part-type="genus" reg="Hermonassa">H.</tp:taxon-name-part><tp:taxon-name-part taxon-name-part-type="species" reg="conusa">conusa</tp:taxon-name-part></tp:taxon-name></italic> sp. nov., ♂, holotype, China <bold>8</bold> Ditto, ♀, paratype, China <bold>9</bold><italic><tp:taxon-name><tp:taxon-name-part taxon-name-part-type="genus" reg="Hermonassa">H.</tp:taxon-name-part><tp:taxon-name-part taxon-name-part-type="species" reg="renifera">renifera</tp:taxon-name-part></tp:taxon-name></italic>, ♂, holotype, China (NACR) <bold>10</bold><italic><tp:taxon-name><tp:taxon-name-part taxon-name-part-type="genus" reg="Hermonassa">H.</tp:taxon-name-part><tp:taxon-name-part taxon-name-part-type="species" reg="shizukoae">shizukoae</tp:taxon-name-part></tp:taxon-name></italic>, ♂, holotype, India (<abbrev xmlns:xlink="http://www.w3.org/1999/xlink" content-type="institution" xlink:title="National Institute of Agro-Environmental Sciences, Tsukuba, Japan" id="ABBRID0EERAE" xlink:type="simple">NIAES</abbrev>).</p></caption><graphic xmlns:xlink="http://www.w3.org/1999/xlink" xlink:href="zookeys-1179-035_article-107587__-g001.jpg" position="float" orientation="portrait" xlink:type="simple" id="oo_903263.jpg"><uri content-type="original_file" xlink:type="simple">https://binary.pensoft.net/fig/903263</uri></graphic></fig><fig id="F3" position="float" orientation="portrait"><object-id xmlns:xlink="http://www.w3.org/1999/xlink" content-type="doi" xlink:type="simple">10.3897/zookeys.1179.107587.figures19-27</object-id><object-id xmlns:xlink="http://www.w3.org/1999/xlink" content-type="arpha" xlink:type="simple">9C9954BA-7507-50C2-A259-D67B862F5159</object-id><label>Figures 19–27.</label><caption><p><italic><tp:taxon-name><tp:taxon-name-part taxon-name-part-type="genus" reg="Hermonassa">Hermonassa</tp:taxon-name-part></tp:taxon-name></italic> spp., male (19-22) and female (23-27) genitalia <bold>19</bold><italic><tp:taxon-name><tp:taxon-name-part taxon-name-part-type="genus" reg="Hermonassa">H.</tp:taxon-name-part><tp:taxon-name-part taxon-name-part-type="species" reg="conusa">conusa</tp:taxon-name-part></tp:taxon-name></italic> sp. nov., holotype, genit. prep. hhl-3492-1 <bold>20</bold><italic><tp:taxon-name><tp:taxon-name-part taxon-name-part-type="genus" reg="Hermonassa">H.</tp:taxon-name-part><tp:taxon-name-part taxon-name-part-type="species" reg="renifera">renifera</tp:taxon-name-part></tp:taxon-name></italic>, paratype (after <xref ref-type="bibr" rid="B5">Chen 1991</xref>) <bold>21</bold><italic><tp:taxon-name><tp:taxon-name-part taxon-name-part-type="genus" reg="Hermonassa">H.</tp:taxon-name-part><tp:taxon-name-part taxon-name-part-type="species" reg="shizukoae">shizukoae</tp:taxon-name-part></tp:taxon-name></italic>, holotype, India (after <xref ref-type="bibr" rid="B25">Sugi 1995</xref>) <bold>22</bold><italic><tp:taxon-name><tp:taxon-name-part taxon-name-part-type="genus" reg="Hermonassa">H.</tp:taxon-name-part><tp:taxon-name-part taxon-name-part-type="species" reg="shizukoae">shizukoae</tp:taxon-name-part></tp:taxon-name></italic>, Nepal (after <xref ref-type="bibr" rid="B16">Kovács et al. 2018</xref>) <bold>23</bold><italic><tp:taxon-name><tp:taxon-name-part taxon-name-part-type="genus" reg="Hermonassa">H.</tp:taxon-name-part><tp:taxon-name-part taxon-name-part-type="species" reg="nigricans">nigricans</tp:taxon-name-part></tp:taxon-name></italic>, paratype, genit. prep. hhl-3493-2 <bold>24</bold><italic><tp:taxon-name><tp:taxon-name-part taxon-name-part-type="genus" reg="Hermonassa">H.</tp:taxon-name-part><tp:taxon-name-part taxon-name-part-type="species" reg="anthracina">anthracina</tp:taxon-name-part></tp:taxon-name></italic>, China, (after <xref ref-type="bibr" rid="B16">Kovács et al. 2018</xref>) <bold>25</bold><italic><tp:taxon-name><tp:taxon-name-part taxon-name-part-type="genus" reg="Hermonassa">H.</tp:taxon-name-part><tp:taxon-name-part taxon-name-part-type="species" reg="kalamantra">kalamantra</tp:taxon-name-part></tp:taxon-name></italic>, Nepal (after <xref ref-type="bibr" rid="B16">Kovács et al. 2018</xref>) <bold>26</bold><italic><tp:taxon-name><tp:taxon-name-part taxon-name-part-type="genus" reg="Hermonassa">H.</tp:taxon-name-part><tp:taxon-name-part taxon-name-part-type="species" reg="conusa">conusa</tp:taxon-name-part></tp:taxon-name></italic> sp. nov., paratype, China, genit. prep. hhl-3491-2 <bold>27</bold><italic><tp:taxon-name><tp:taxon-name-part taxon-name-part-type="genus" reg="Hermonassa">H.</tp:taxon-name-part><tp:taxon-name-part taxon-name-part-type="species" reg="shizukoae">shizukoae</tp:taxon-name-part></tp:taxon-name></italic>, paratype, India (after <xref ref-type="bibr" rid="B25">Sugi 1995</xref>).</p></caption><graphic xmlns:xlink="http://www.w3.org/1999/xlink" xlink:href="zookeys-1179-035_article-107587__-g003.jpg" position="float" orientation="portrait" xlink:type="simple" id="oo_903265.jpg"><uri content-type="original_file" xlink:type="simple">https://binary.pensoft.net/fig/903265</uri></graphic></fig></tp:treatment-sec><ref-list><ref id="B16"><mixed-citation xmlns:xlink="http://www.w3.org/1999/xlink" xlink:type="simple"><person-group><name name-style="western"><surname>Kovács</surname><given-names>ST</given-names></name><name name-style="western"><surname>Ronkay</surname><given-names>G</given-names></name><name name-style="western"><surname>Ronkay</surname><given-names>L</given-names></name></person-group> (<year>2018</year>) <article-title>Revision of the genus <italic><tp:taxon-name><tp:taxon-name-part taxon-name-part-type="genus">Hermonassa</tp:taxon-name-part></tp:taxon-name></italic> Walker, 1865 (<tp:taxon-name><tp:taxon-name-part taxon-name-part-type="order">Lepidoptera</tp:taxon-name-part></tp:taxon-name>, <tp:taxon-name><tp:taxon-name-part taxon-name-part-type="family">Noctuidae</tp:taxon-name-part></tp:taxon-name>, <tp:taxon-name><tp:taxon-name-part taxon-name-part-type="subfamily">Noctuinae</tp:taxon-name-part></tp:taxon-name>). I. The <italic><tp:taxon-name><tp:taxon-name-part taxon-name-part-type="genus"/><tp:taxon-name-part taxon-name-part-type="species">anthracina</tp:taxon-name-part></tp:taxon-name></italic> and <italic>dispila</italic> species groups, with descriptions of four new species.</article-title><source>Revue Suisse de Zoologie</source><volume>126</volume>(<issue>2</issue>): <fpage>297</fpage>–<lpage>319</lpage>.</mixed-citation></ref><ref id="B5"><mixed-citation xmlns:xlink="http://www.w3.org/1999/xlink" xlink:type="simple"><person-group><name name-style="western"><surname>Chen</surname><given-names>YX</given-names></name></person-group> (<year>1991</year>) <article-title>New species of <italic><tp:taxon-name><tp:taxon-name-part taxon-name-part-type="genus">Hermonassa</tp:taxon-name-part></tp:taxon-name></italic> (<tp:taxon-name><tp:taxon-name-part taxon-name-part-type="order">Lepidoptera</tp:taxon-name-part></tp:taxon-name>: <tp:taxon-name><tp:taxon-name-part taxon-name-part-type="family">Noctuidae</tp:taxon-name-part></tp:taxon-name>).</article-title><source>Acta Entomologica Sinica</source><volume>34</volume>(<issue>3</issue>): <fpage>352</fpage>–<lpage>355</lpage>. <ext-link xlink:href="10.16380/J.KCXB.1991.03.020" ext-link-type="doi" xlink:type="simple">https://doi.org/10.16380/J.KCXB.1991.03.020</ext-link></mixed-citation></ref><ref id="B25"><mixed-citation xmlns:xlink="http://www.w3.org/1999/xlink" xlink:type="simple"><person-group><name name-style="western"><surname>Sugi</surname><given-names>S</given-names></name></person-group> (<year>1995</year>) <article-title><tp:taxon-name><tp:taxon-name-part taxon-name-part-type="family">Noctuidae</tp:taxon-name-part></tp:taxon-name>: <tp:taxon-name><tp:taxon-name-part taxon-name-part-type="subfamily">Noctuinae</tp:taxon-name-part></tp:taxon-name>, <tp:taxon-name><tp:taxon-name-part taxon-name-part-type="genus">Hermonassa</tp:taxon-name-part></tp:taxon-name>.</article-title> In: <person-group><name name-style="western"><surname>Haruta</surname><given-names>T</given-names></name></person-group> (<role>Ed.</role>) <issue-title>Moths of Nepal IV.</issue-title><source>Tinea 14 (suppl. 2)</source>, <fpage>90</fpage>–<lpage>109</lpage>.</mixed-citation></ref><ref id="B13"><mixed-citation xmlns:xlink="http://www.w3.org/1999/xlink" xlink:type="simple"><person-group><name name-style="western"><surname>Hreblay</surname><given-names>M</given-names></name><name name-style="western"><surname>Ronkay</surname><given-names>L</given-names></name></person-group> (<year>1998</year>) <article-title><tp:taxon-name><tp:taxon-name-part taxon-name-part-type="family">Noctuidae</tp:taxon-name-part></tp:taxon-name> from Nepal.</article-title> In: <person-group><name name-style="western"><surname>Haruta</surname><given-names>T</given-names></name></person-group> (<role>Ed.</role>) <issue-title>Moths of Nepal Pt.</issue-title><source>V. Tinea 15 (suppl. 1)</source>, <fpage>117</fpage>–<lpage>310</lpage>.</mixed-citation></ref></ref-list></tp:taxon-treatment>
