# Supplementary material for: ﻿Five new species of the genus Hermonassa Walker, 1865 from Xizang Autonomous Region, China (Lepidoptera, Noctuidae, Noctuinae)
Source: Zookeys. 2023 Sep 8;1179:35–61. doi: 10.3897/zookeys.1179.107587 (PMC10504640; doi:10.3897/zookeys.1179.107587)
Supplement: XML Treatment for Hermonassa brunneocuprina [file zookeys.1179.107587-treatment8.xml]

<!DOCTYPE tp:taxon-treatment
  PUBLIC "-//TaxonX//DTD Taxonomic Treatment Publishing DTD v0 20100105//EN" "tax-treatment-NSO.dtd">
<tp:taxon-treatment xmlns:tp="http://www.plazi.org/taxpub"><tp:treatment-meta><kwd-group><label>Taxon classification</label><kwd>
              <named-content content-type="kingdom">Animalia</named-content>
            </kwd><kwd>
              <named-content content-type="order">Lepidoptera</named-content>
            </kwd><kwd>
              <named-content content-type="family">Noctuidae</named-content>
            </kwd></kwd-group><mixed-citation publication-type="journal"><person-group><name><surname>Gao</surname><given-names>Biao</given-names></name><name><surname>Han</surname><given-names>Hui-Lin</given-names></name><name><surname>Kononenko</surname><given-names>Vladimir S.</given-names></name><name><surname>Pan</surname><given-names>Zhao-Hui</given-names></name></person-group><article-title>﻿Five new species of the genus <italic><tp:taxon-name><tp:taxon-name-part taxon-name-part-type="genus" reg="Hermonassa">Hermonassa</tp:taxon-name-part></tp:taxon-name></italic> Walker, 1865 from Xizang Autonomous Region, China (<tp:taxon-name><tp:taxon-name-part taxon-name-part-type="order">Lepidoptera</tp:taxon-name-part></tp:taxon-name>, <tp:taxon-name><tp:taxon-name-part taxon-name-part-type="family">Noctuidae</tp:taxon-name-part></tp:taxon-name>, <tp:taxon-name><tp:taxon-name-part taxon-name-part-type="subfamily">Noctuinae</tp:taxon-name-part></tp:taxon-name>)</article-title><source>Zookeys</source><day>08</day><month>09</month><year>2023</year><volume>1179</volume><fpage>35</fpage><lpage>61</lpage><pub-id pub-id-type="doi">10.3897/zookeys.1179.107587</pub-id></mixed-citation></tp:treatment-meta><tp:nomenclature><label>﻿</label><tp:taxon-name>
            <object-id xmlns:xlink="http://www.w3.org/1999/xlink" content-type="arpha" xlink:type="simple">C35019C5-98BA-5743-A6BB-115BABC14030</object-id>
            <tp:taxon-name-part taxon-name-part-type="genus" reg="Hermonassa">Hermonassa</tp:taxon-name-part>
            <tp:taxon-name-part taxon-name-part-type="species" reg="brunneocuprina">brunneocuprina</tp:taxon-name-part>
            <object-id xmlns:xlink="http://www.w3.org/1999/xlink" content-type="zoobank" xlink:type="simple">https://zoobank.org/190F476A-E4D0-451A-9800-FBA0FEAED1F3</object-id>
          </tp:taxon-name><tp:taxon-authority>Gao, Han &amp; Kononenko</tp:taxon-authority><tp:taxon-status xmlns:xlink="http://www.w3.org/1999/xlink" xlink:type="simple">sp. nov.</tp:taxon-status><xref ref-type="fig" rid="F4">Figs 28</xref><xref ref-type="fig" rid="F4">, 29</xref><xref ref-type="fig" rid="F4">, 31</xref><xref ref-type="fig" rid="F4">, 33</xref></tp:nomenclature><tp:treatment-sec sec-type="type material" id="SECID0EZCBG"><title>Type material.</title><p><bold><italic>Holotype</italic></bold>: ♂, China, Aut. Reg. Xizang, Linzhi City, Bomi County, Pailong Countryside, 2005 m, 1 Nov. 2016, H.L. Han leg., genit. prep. GB-283-1. <bold><italic>Paratypes</italic></bold>: 2 ♀, China, Aut. Reg. Xizang, Linzhi City, Lage, 10 July 2013, H.L. Han leg., genit. prep. GB-321-2, GB-322-2; 3 ♂, 2 ♀, Aut. Reg. Xizang, Linzhi City, Bomi County Pailong Countryside, 1 Nov. 2016, H.L. Han leg., genit. prep. GB-282-2; 1 ♀, Aut. Reg. Xizang, Linzhi City, Motuo County, 6200 m, 22–24 July 2017, S.Y. Huang leg., genit. prep. GB-295-2; 1 ♀, Prov. Yunnan, Tengchong City, Jietou town, Shahe, 6 Nov. 2020, J. Wu et al. leg., genit. prep. GB-294-2; 1 ♀, Prov. Yunnan, Tengchong City, Jietou town, Shanxintou, 8 Nov. 2020, J. Wu et al. leg., genit. prep. GB-296-2 (coll. <abbrev xmlns:xlink="http://www.w3.org/1999/xlink" content-type="institution" xlink:title="Northeast Forestry University" id="ABBRID0EHDBG" xlink:type="simple">NEFU</abbrev>).</p></tp:treatment-sec><tp:treatment-sec sec-type="diagnosis" id="SECID0EMDBG"><title>Diagnosis.</title><p>This new species is superficially similar to <italic><tp:taxon-name><tp:taxon-name-part taxon-name-part-type="genus" reg="Hermonassa">H.</tp:taxon-name-part><tp:taxon-name-part taxon-name-part-type="species" reg="cuprina">cuprina</tp:taxon-name-part></tp:taxon-name></italic> (see Figs <xref ref-type="fig" rid="F4">30</xref>, <xref ref-type="fig" rid="F4">32</xref>, <xref ref-type="fig" rid="F4">34</xref>), but can be distinguished from the latter one by the following characters. In the adult: the basal, antemedial and postmedial lines with double yellowish brown lines (in <italic><tp:taxon-name><tp:taxon-name-part taxon-name-part-type="genus" reg="Hermonassa">H.</tp:taxon-name-part><tp:taxon-name-part taxon-name-part-type="species" reg="cuprina">cuprina</tp:taxon-name-part></tp:taxon-name></italic> they are whitish); the subterminal line is thin (in <italic><tp:taxon-name><tp:taxon-name-part taxon-name-part-type="genus" reg="Hermonassa">H.</tp:taxon-name-part><tp:taxon-name-part taxon-name-part-type="species" reg="cuprina">cuprina</tp:taxon-name-part></tp:taxon-name></italic> it is distinct); the terminal line is solid (in <italic><tp:taxon-name><tp:taxon-name-part taxon-name-part-type="genus" reg="Hermonassa">H.</tp:taxon-name-part><tp:taxon-name-part taxon-name-part-type="species" reg="cuprina">cuprina</tp:taxon-name-part></tp:taxon-name></italic> it is as dotted line); the orbicular spot is short and drop-shaped (in <italic><tp:taxon-name><tp:taxon-name-part taxon-name-part-type="genus" reg="Hermonassa">H.</tp:taxon-name-part><tp:taxon-name-part taxon-name-part-type="species" reg="cuprina">cuprina</tp:taxon-name-part></tp:taxon-name></italic> it is long). In the male genitalia: the top of the uncus is large, shovel-shaped apically; the uncus is smaller in the new species (in <italic><tp:taxon-name><tp:taxon-name-part taxon-name-part-type="genus" reg="Hermonassa">H.</tp:taxon-name-part><tp:taxon-name-part taxon-name-part-type="species" reg="cuprina">cuprina</tp:taxon-name-part></tp:taxon-name></italic> it is somewhat larger again); the cucullus is rounded apically (in <italic><tp:taxon-name><tp:taxon-name-part taxon-name-part-type="genus" reg="Hermonassa">H.</tp:taxon-name-part><tp:taxon-name-part taxon-name-part-type="species" reg="cuprina">cuprina</tp:taxon-name-part></tp:taxon-name></italic> it is tapering); the juxta is three leaved dart-shape (in <italic><tp:taxon-name><tp:taxon-name-part taxon-name-part-type="genus" reg="Hermonassa">H.</tp:taxon-name-part><tp:taxon-name-part taxon-name-part-type="species" reg="cuprina">cuprina</tp:taxon-name-part></tp:taxon-name></italic> it is morning glory-shaped); the carina process is small and triangular (in <italic><tp:taxon-name><tp:taxon-name-part taxon-name-part-type="genus" reg="Hermonassa">H.</tp:taxon-name-part><tp:taxon-name-part taxon-name-part-type="species" reg="cuprina">cuprina</tp:taxon-name-part></tp:taxon-name></italic> it is large, band-shaped). In the female genitalia: the 8<sup>th</sup> segment has a swollen membranous sac (in <italic><tp:taxon-name><tp:taxon-name-part taxon-name-part-type="genus" reg="Hermonassa">H.</tp:taxon-name-part><tp:taxon-name-part taxon-name-part-type="species" reg="cuprina">cuprina</tp:taxon-name-part></tp:taxon-name></italic> it is absent); the antevaginal plate is concave (in <italic><tp:taxon-name><tp:taxon-name-part taxon-name-part-type="genus" reg="Hermonassa">H.</tp:taxon-name-part><tp:taxon-name-part taxon-name-part-type="species" reg="cuprina">cuprina</tp:taxon-name-part></tp:taxon-name></italic> it is less concave); ductus bursae is relatively broad (in <italic><tp:taxon-name><tp:taxon-name-part taxon-name-part-type="genus" reg="Hermonassa">H.</tp:taxon-name-part><tp:taxon-name-part taxon-name-part-type="species" reg="cuprina">cuprina</tp:taxon-name-part></tp:taxon-name></italic> it is narrow); corpus bursae is elongated S-shaped (in <italic><tp:taxon-name><tp:taxon-name-part taxon-name-part-type="genus" reg="Hermonassa">H.</tp:taxon-name-part><tp:taxon-name-part taxon-name-part-type="species" reg="cuprina">cuprina</tp:taxon-name-part></tp:taxon-name></italic> it is curved medially only).</p></tp:treatment-sec><tp:treatment-sec sec-type="description" id="SECID0EPIBG"><title>Description.</title><p><bold><italic>Adult</italic></bold> (Figs <xref ref-type="fig" rid="F4">28</xref>, <xref ref-type="fig" rid="F4">29</xref>). Wingspan 39–41 mm. Head reddish brown; labial palps more orange; thorax reddish brown, patagia with white central spots; abdomen dark reddish brown, abdominal tuft distinct. Forewing ground colour dark reddish brown; transverse double lines with pale brown inside; basal line black, dotted; antemedial line black, bending at Sc+R<sub>1</sub>, incurved to 2A, then excurved inwardly; median line indistinct; postmedial line wavy, dark brown mixed with black; subterminal line thin; terminal line solid, thin; orbicular spot drop-shaped, framed with yellow; reniform spot short, broad bean-shaped, edged with pale scales; terminal area somewhat paler than ground colour. Hindwing dark brown; discal spot weak, arc-shaped; vein reddish brown; fringe grey. <bold><italic>Male genitalia</italic></bold> (Fig. <xref ref-type="fig" rid="F4">31</xref>). Uncus medium long, sclerotised, flat, shovel-shaped in apical 1/3. Tegumen wide, as long as uncus. Juxta three leaved, dart-shaped. Valva broad medially, gradually narrower to apex; cucullus bluntly round; left harpe smooth, incurved (genitalia slide slightly fractured), right one excurved; sacculus same width basally in left valva, in right valva narrower. Saccus long, U-shaped. Aedeagus upcurved, slightly wavy; caecum ~ 1/8× length of aedeagus; carina serrated, with sclerotised medium triangle-shaped process; vesica membranous, densely covered with small cornuti dorsally. <bold><italic>Female genitalia</italic></bold> (Fig. <xref ref-type="fig" rid="F4">33</xref>). Papillae anales short, slightly sclerotised. The 8<sup>th</sup> segment with swollen membranous sac. Apophyses slender and long, anteriores apophyses ~ 1/2× length of posteriores. Ostium broad and flat, antevaginal plate concave-shaped, with deep cut medially, strongly sclerotised. Ductus bursae short, tubular. Corpus bursae very long, S-shaped, ~ 4× length of ductus bursae; corpus bursae slightly sclerotised anteriorly, wrinkled, bearing two strongly sclerotised signa bands, right signum ~ 2/3× length of left one.</p><fig id="F4" position="float" orientation="portrait"><object-id xmlns:xlink="http://www.w3.org/1999/xlink" content-type="doi" xlink:type="simple">10.3897/zookeys.1179.107587.figures28-34</object-id><object-id xmlns:xlink="http://www.w3.org/1999/xlink" content-type="arpha" xlink:type="simple">24CC08B0-5FE8-5875-98F3-6CD4CF0EFF4A</object-id><label>Figures 28–34.</label><caption><p><italic><tp:taxon-name><tp:taxon-name-part taxon-name-part-type="genus" reg="Hermonassa">Hermonassa</tp:taxon-name-part></tp:taxon-name></italic> spp., adults (28-30), male (31-32) and female (33-34) genitalia <bold>28</bold><italic><tp:taxon-name><tp:taxon-name-part taxon-name-part-type="genus" reg="Hermonassa">H.</tp:taxon-name-part><tp:taxon-name-part taxon-name-part-type="species" reg="brunneocuprina">brunneocuprina</tp:taxon-name-part></tp:taxon-name></italic> sp. nov., ♂, holotype <bold>29</bold> Ditto, ♀, paratype <bold>30</bold><italic><tp:taxon-name><tp:taxon-name-part taxon-name-part-type="genus" reg="Hermonassa">H.</tp:taxon-name-part><tp:taxon-name-part taxon-name-part-type="species" reg="cuprina">cuprina</tp:taxon-name-part></tp:taxon-name></italic>¸ Nepal (after <xref ref-type="bibr" rid="B25">Sugi 1995</xref>) <bold>31</bold><italic><tp:taxon-name><tp:taxon-name-part taxon-name-part-type="genus" reg="Hermonassa">H.</tp:taxon-name-part><tp:taxon-name-part taxon-name-part-type="species" reg="brunneocuprina">brunneocuprina</tp:taxon-name-part></tp:taxon-name></italic> sp. nov., holotype, genit. prep. GB-283-1 <bold>32</bold><italic><tp:taxon-name><tp:taxon-name-part taxon-name-part-type="genus" reg="Hermonassa">H.</tp:taxon-name-part><tp:taxon-name-part taxon-name-part-type="species" reg="cuprina">cuprina</tp:taxon-name-part></tp:taxon-name></italic> (after <xref ref-type="bibr" rid="B25">Sugi 1995</xref>) <bold>33</bold><italic><tp:taxon-name><tp:taxon-name-part taxon-name-part-type="genus" reg="Hermonassa">H.</tp:taxon-name-part><tp:taxon-name-part taxon-name-part-type="species" reg="brunneocuprina">brunneocuprina</tp:taxon-name-part></tp:taxon-name></italic> sp. nov., paratype, genit. prep. GB-322-2 <bold>34</bold><italic><tp:taxon-name><tp:taxon-name-part taxon-name-part-type="genus" reg="Hermonassa">H.</tp:taxon-name-part><tp:taxon-name-part taxon-name-part-type="species" reg="cuprina">cuprina</tp:taxon-name-part></tp:taxon-name></italic>, India (after <xref ref-type="bibr" rid="B25">Sugi 1995</xref>).</p></caption><graphic xmlns:xlink="http://www.w3.org/1999/xlink" xlink:href="zookeys-1179-035_article-107587__-g004.jpg" position="float" orientation="portrait" xlink:type="simple" id="oo_903266.jpg"><uri content-type="original_file" xlink:type="simple">https://binary.pensoft.net/fig/903266</uri></graphic></fig></tp:treatment-sec><tp:treatment-sec sec-type="etymology" id="SECID0EENBG"><title>Etymology.</title><p>The name of the new species refers to its deep brown wing colouration compared with copper-brown colouration of its related species <italic><tp:taxon-name><tp:taxon-name-part taxon-name-part-type="genus" reg="Hermonassa">H.</tp:taxon-name-part><tp:taxon-name-part taxon-name-part-type="species" reg="cuprina">cuprina</tp:taxon-name-part></tp:taxon-name></italic>.</p></tp:treatment-sec><tp:treatment-sec sec-type="distribution" id="SECID0EVNBG"><title>Distribution and biology.</title><p><italic><tp:taxon-name><tp:taxon-name-part taxon-name-part-type="genus" reg="Hermonassa">Hermonassa</tp:taxon-name-part><tp:taxon-name-part taxon-name-part-type="species" reg="brunneocuprina">brunneocuprina</tp:taxon-name-part></tp:taxon-name></italic> is known only from Linzhi mountain range in Aut. Reg. Xizang, the Southwest China. The species occurs in grassland meadows in coniferous forest at altitude range 2000–6200 m. Adults have been collected in early November.</p></tp:treatment-sec><ref-list><ref id="B25"><mixed-citation xmlns:xlink="http://www.w3.org/1999/xlink" xlink:type="simple"><person-group><name name-style="western"><surname>Sugi</surname><given-names>S</given-names></name></person-group> (<year>1995</year>) <article-title><tp:taxon-name><tp:taxon-name-part taxon-name-part-type="family">Noctuidae</tp:taxon-name-part></tp:taxon-name>: <tp:taxon-name><tp:taxon-name-part taxon-name-part-type="subfamily">Noctuinae</tp:taxon-name-part></tp:taxon-name>, <tp:taxon-name><tp:taxon-name-part taxon-name-part-type="genus">Hermonassa</tp:taxon-name-part></tp:taxon-name>.</article-title> In: <person-group><name name-style="western"><surname>Haruta</surname><given-names>T</given-names></name></person-group> (<role>Ed.</role>) <issue-title>Moths of Nepal IV.</issue-title><source>Tinea 14 (suppl. 2)</source>, <fpage>90</fpage>–<lpage>109</lpage>.</mixed-citation></ref></ref-list></tp:taxon-treatment>
