# Supplementary material for: ﻿Five new species of the genus Hermonassa Walker, 1865 from Xizang Autonomous Region, China (Lepidoptera, Noctuidae, Noctuinae)
Source: Zookeys. 2023 Sep 8;1179:35–61. doi: 10.3897/zookeys.1179.107587 (PMC10504640; doi:10.3897/zookeys.1179.107587)
Supplement: XML Treatment for Hermonassa albimacula [file zookeys.1179.107587-treatment10.xml]

<!DOCTYPE tp:taxon-treatment
  PUBLIC "-//TaxonX//DTD Taxonomic Treatment Publishing DTD v0 20100105//EN" "tax-treatment-NSO.dtd">
<tp:taxon-treatment xmlns:tp="http://www.plazi.org/taxpub"><tp:treatment-meta><kwd-group><label>Taxon classification</label><kwd>
              <named-content content-type="kingdom">Animalia</named-content>
            </kwd><kwd>
              <named-content content-type="order">Lepidoptera</named-content>
            </kwd><kwd>
              <named-content content-type="family">Noctuidae</named-content>
            </kwd></kwd-group><mixed-citation publication-type="journal"><person-group><name><surname>Gao</surname><given-names>Biao</given-names></name><name><surname>Han</surname><given-names>Hui-Lin</given-names></name><name><surname>Kononenko</surname><given-names>Vladimir S.</given-names></name><name><surname>Pan</surname><given-names>Zhao-Hui</given-names></name></person-group><article-title>﻿Five new species of the genus <italic><tp:taxon-name><tp:taxon-name-part taxon-name-part-type="genus" reg="Hermonassa">Hermonassa</tp:taxon-name-part></tp:taxon-name></italic> Walker, 1865 from Xizang Autonomous Region, China (<tp:taxon-name><tp:taxon-name-part taxon-name-part-type="order">Lepidoptera</tp:taxon-name-part></tp:taxon-name>, <tp:taxon-name><tp:taxon-name-part taxon-name-part-type="family">Noctuidae</tp:taxon-name-part></tp:taxon-name>, <tp:taxon-name><tp:taxon-name-part taxon-name-part-type="subfamily">Noctuinae</tp:taxon-name-part></tp:taxon-name>)</article-title><source>Zookeys</source><day>08</day><month>09</month><year>2023</year><volume>1179</volume><fpage>35</fpage><lpage>61</lpage><pub-id pub-id-type="doi">10.3897/zookeys.1179.107587</pub-id></mixed-citation></tp:treatment-meta><tp:nomenclature><label>﻿</label><tp:taxon-name>
            <object-id xmlns:xlink="http://www.w3.org/1999/xlink" content-type="arpha" xlink:type="simple">A744CCAD-D11C-52AC-8611-11C4A4339159</object-id>
            <tp:taxon-name-part taxon-name-part-type="genus" reg="Hermonassa">Hermonassa</tp:taxon-name-part>
            <tp:taxon-name-part taxon-name-part-type="species" reg="albimacula">albimacula</tp:taxon-name-part>
            <object-id xmlns:xlink="http://www.w3.org/1999/xlink" content-type="zoobank" xlink:type="simple">https://zoobank.org/E3F148AA-23FF-4D2F-A9C9-F5090CE2889E</object-id>
          </tp:taxon-name><tp:taxon-authority>Pan, Han &amp; Kononenko</tp:taxon-authority><tp:taxon-status xmlns:xlink="http://www.w3.org/1999/xlink" xlink:type="simple">sp. nov.</tp:taxon-status><xref ref-type="fig" rid="F5">Figs 35</xref><xref ref-type="fig" rid="F5">, 36</xref><xref ref-type="fig" rid="F7">, 51</xref><xref ref-type="fig" rid="F8">, 60</xref></tp:nomenclature><tp:treatment-sec sec-type="type material" id="SECID0EJYBG"><title>Type material.</title><p><bold><italic>Holotype</italic></bold>: ♀. China, Aut. Reg. Xizang, Linzhi City, 3000 m, 23 Aug. 2011, Z.H. Pan leg., genit. prep. hhl-5284-2. <bold><italic>Paratypes</italic></bold>: China: 2 ♀, Prov. Sichuan, Hailuo Valley, 30 July 2003, M. Wang et al. leg., genit. prep. GB-79-2, GB-80-2; 1 ♀, Aut. Reg. Xizang, Linzhi City, 30 Aug. 2001, Z.H. Pan leg.; 1 ♀, Aut. Reg. Xizang, Linzhi City, 3000 m, 1–3 Aug. 2011, Z.H. Pan leg.; 2 ♀, Aut. Reg. Xizang, Linzhi City, 3000 m, 24 Aug. 2011, Z.H. Pan leg.; 1 ♂, Aut. Reg. Xizang, Linzhi City, Nadengzuo, 17 Aug. 2014, H.L. Han leg.; 1 ♀, Aut. Reg. Xizang, Linzhi City, Guxiang, 2970 m,14–19 July 2017, W. Da leg., genit. prep. GB-97-2; 1 ♀, Aut. Reg. Xizang, Linzhi City, Bomi County, Xuyu, 20 Sept. 2016, Z.H. Pan leg., genit. prep. GB-103-2; 1 ♀, Aut. Reg. Xizang, Linzhi City, Bomi County, Shuangyu, 7 Aug. 2017, H.L. Han leg.; 2 ♂, Aut. Reg. Xizang, Linzhi City, Nadengzuo, 13 Aug. 2017, H.L. Han leg., genit. prep. GB-118-1, GB-318-1; 2 ♀, Aut. Reg. Xizang, Linzhi City, Lulang town, 15 Aug. 2017, H.L. Han leg., genit. prep. GB-157-2, GB-191-2 (coll. <abbrev xmlns:xlink="http://www.w3.org/1999/xlink" content-type="institution" xlink:title="Northeast Forestry University" id="ABBRID0EXYBG" xlink:type="simple">NEFU</abbrev>); 2 ♀, China, West Sichuan, road Yaan/Kangding, Erlang Shan Mt., H–2161 m, 29°87'340"N, 102°30'970"E, 11–12 Sept. 2017, Saldaitis leg, slide GYP 4845, coll. P. Gyulai, Miskolc, Hungary.</p></tp:treatment-sec><tp:treatment-sec sec-type="diagnosis" id="SECID0E3YBG"><title>Diagnosis.</title><p><italic><tp:taxon-name><tp:taxon-name-part taxon-name-part-type="genus" reg="Hermonassa">Hermonassa</tp:taxon-name-part><tp:taxon-name-part taxon-name-part-type="species" reg="albimacula">albimacula</tp:taxon-name-part></tp:taxon-name></italic> sp. nov. is superficially similar to <italic><tp:taxon-name><tp:taxon-name-part taxon-name-part-type="genus" reg="Hermonassa">H.</tp:taxon-name-part><tp:taxon-name-part taxon-name-part-type="species" reg="legraini">legraini</tp:taxon-name-part></tp:taxon-name></italic> (Fig. <xref ref-type="fig" rid="F5">37</xref>) and <italic><tp:taxon-name><tp:taxon-name-part taxon-name-part-type="genus" reg="Hermonassa">H.</tp:taxon-name-part><tp:taxon-name-part taxon-name-part-type="species" reg="dictyota">dictyota</tp:taxon-name-part></tp:taxon-name></italic> (Fig. <xref ref-type="fig" rid="F5">38</xref>), but differs from both by a darker reddish brown ground colour of the forewing, a broader subterminal line, and the less expressed pale elements of the wing pattern. The male genitalia differs from those of <italic><tp:taxon-name><tp:taxon-name-part taxon-name-part-type="genus" reg="Hermonassa">H.</tp:taxon-name-part><tp:taxon-name-part taxon-name-part-type="species" reg="legraini">legraini</tp:taxon-name-part></tp:taxon-name></italic> by the thinner uncus, the shape of juxta with a shorter apical extension, the shape of the valva, shorter and more tapered than in <italic><tp:taxon-name><tp:taxon-name-part taxon-name-part-type="genus" reg="Hermonassa">H.</tp:taxon-name-part><tp:taxon-name-part taxon-name-part-type="species" reg="legraini">legraini</tp:taxon-name-part></tp:taxon-name></italic>; the harpe and saccular extension are ~ 2× shorter than in <italic><tp:taxon-name><tp:taxon-name-part taxon-name-part-type="genus" reg="Hermonassa">H.</tp:taxon-name-part><tp:taxon-name-part taxon-name-part-type="species" reg="legraini">legraini</tp:taxon-name-part></tp:taxon-name></italic>; the pollex is smaller, but broader and placed more apically compared with <italic><tp:taxon-name><tp:taxon-name-part taxon-name-part-type="genus" reg="Hermonassa">H.</tp:taxon-name-part><tp:taxon-name-part taxon-name-part-type="species" reg="legraini">legraini.</tp:taxon-name-part></tp:taxon-name></italic> The female genitalia of the new species differs from those of <italic><tp:taxon-name><tp:taxon-name-part taxon-name-part-type="genus" reg="Hermonassa">H.</tp:taxon-name-part><tp:taxon-name-part taxon-name-part-type="species" reg="legraini">legraini</tp:taxon-name-part></tp:taxon-name></italic> by a broader antrum with broad antevaginal plate deeply cut in the centre, the 3× broader ductus bursae, sclerotised apically and the shape of the bursae with a broad cervix.</p></tp:treatment-sec><tp:treatment-sec sec-type="description" id="SECID0EC3BG"><title>Description.</title><p><bold><italic>Adult</italic></bold> (Figs <xref ref-type="fig" rid="F5">35</xref>, <xref ref-type="fig" rid="F5">36</xref>). Wingspan 39–41 mm. Head white, labial palps dark brown; thorax dark brown; abdomen dark reddish brown, mixed with dark grey, tuft indistinct. Forewing ground colour dark reddish brown; transverse line double, with white in room; basal line dark brown to brown; antemedial line dark brown to brown, slightly curved; median line blackish brown to brown, broad, wavy; postmedial line dark brown, slender, excurved; subterminal line broad, black band-like; terminal line dotted; orbicular spot black, small, partly edged with pale line; reniform spot broad bean-shaped, partly edged with pale. Hindwing dark brown mixed with grey; discal spot, indistinct; terminal line yellowish white; fringe brown. <bold><italic>Male genitalia</italic></bold> (Fig. <xref ref-type="fig" rid="F7">51</xref>). Uncus curved basally, broader apically. Tegumen wide, ~ 1.2× length of uncus. Juxta incurved anchor-shaped, with long thin, hooked apically central process. Valva relatively narrow, straight, slightly curved apically; cucullus bluntly tapered; saccular process long, slightly wavy, reach pollex; harpe thin, relatively short, curved basally, reach costal margin, pollex short, placed in apical fourth of valva. Saccus long, narrow V-shaped. Aedeagus slightly wavy, with long, narrow serrated carina; vesica membranous, with a strong spine-like cornutus. <bold><italic>Female genitalia</italic></bold> (Fig. <xref ref-type="fig" rid="F8">60</xref>). Papillae anales short, slightly sclerotised. Apophyses thin, long; apophyses anteriores ~ 1/2× of length of apophyses posteriores. Ostium broad and slightly wrinkled, antevaginal plate strongly sclerotised, concave, with deep central cut. Ductus bursae long, broad, strongly sclerotised anteriorly. Corpus bursae 2× longer than ductus bursae, wrinkled; with four long signa bands.</p></tp:treatment-sec><tp:treatment-sec sec-type="etymology" id="SECID0ED4BG"><title>Etymology.</title><p>The species name refers to forewing pattern of the new species. It formed from the Latin words <italic>albus</italic> (white) and <italic>macula</italic> (a spot).</p><fig id="F5" position="float" orientation="portrait"><object-id xmlns:xlink="http://www.w3.org/1999/xlink" content-type="doi" xlink:type="simple">10.3897/zookeys.1179.107587.figures35-42</object-id><object-id xmlns:xlink="http://www.w3.org/1999/xlink" content-type="arpha" xlink:type="simple">608A3D56-2095-54ED-BED4-FC182EED8166</object-id><label>Figures 35–42.</label><caption><p><italic><tp:taxon-name><tp:taxon-name-part taxon-name-part-type="genus" reg="Hermonassa">Hermonassa</tp:taxon-name-part></tp:taxon-name></italic> spp., adults (<bold>35–40</bold>) and habitats (<bold>41, 42</bold>) <bold>35</bold><italic><tp:taxon-name><tp:taxon-name-part taxon-name-part-type="genus" reg="Hermonassa">H.</tp:taxon-name-part><tp:taxon-name-part taxon-name-part-type="species" reg="albimacula">albimacula</tp:taxon-name-part></tp:taxon-name></italic> sp. nov., ♀, holotype, China <bold>36</bold> Ditto, ♂, paratype, China <bold>37</bold><italic><tp:taxon-name><tp:taxon-name-part taxon-name-part-type="genus" reg="Hermonassa">H.</tp:taxon-name-part><tp:taxon-name-part taxon-name-part-type="species" reg="legraini">legraini</tp:taxon-name-part></tp:taxon-name></italic>, ♂, Taiwan (after <xref ref-type="bibr" rid="B24">Ronkay et al. 2013</xref>) <bold>38</bold><italic><tp:taxon-name><tp:taxon-name-part taxon-name-part-type="genus" reg="Hermonassa">H.</tp:taxon-name-part><tp:taxon-name-part taxon-name-part-type="species" reg="dictyota">dictyota</tp:taxon-name-part></tp:taxon-name></italic> ♂, holotype, China (<named-content xmlns:xlink="http://www.w3.org/1999/xlink" content-type="dwc:institutional_code" xlink:title="Zoologisches, Forschunginstitut und Museum Alexander Koenig, Bonn, Germany" xlink:href="http://grbio.org/institution/zoologisches-forschungsmuseum-alexander-koenig" xlink:type="simple">ZFMK</named-content>) <bold>39</bold><italic><tp:taxon-name><tp:taxon-name-part taxon-name-part-type="genus" reg="Hermonassa">H.</tp:taxon-name-part><tp:taxon-name-part taxon-name-part-type="species" reg="yixincheni">yixincheni</tp:taxon-name-part></tp:taxon-name></italic>, ♂, holotype, China <bold>40</bold> Ditto, China, ♀ <bold>41</bold> Habitat of <italic><tp:taxon-name><tp:taxon-name-part taxon-name-part-type="genus" reg="Hermonassa">H.</tp:taxon-name-part><tp:taxon-name-part taxon-name-part-type="species" reg="albimacula">albimacula</tp:taxon-name-part></tp:taxon-name></italic> sp. nov., vic. Linzhi City, Guxiang, 3000 m <bold>42</bold> Habitat of <italic><tp:taxon-name><tp:taxon-name-part taxon-name-part-type="genus" reg="Hermonassa">H.</tp:taxon-name-part><tp:taxon-name-part taxon-name-part-type="species" reg="linzhiensis">linzhiensis</tp:taxon-name-part></tp:taxon-name></italic> sp. nov., vic. Linzhi City, Mt. Sejila, 3500 m.</p></caption><graphic xmlns:xlink="http://www.w3.org/1999/xlink" xlink:href="zookeys-1179-035_article-107587__-g005.jpg" position="float" orientation="portrait" xlink:type="simple" id="oo_903267.jpg"><uri content-type="original_file" xlink:type="simple">https://binary.pensoft.net/fig/903267</uri></graphic></fig></tp:treatment-sec><tp:treatment-sec sec-type="distribution" id="SECID0EBBAI"><title>Distribution and biology</title><p>(Fig. <xref ref-type="fig" rid="F5">41</xref>). <italic><tp:taxon-name><tp:taxon-name-part taxon-name-part-type="genus" reg="Hermonassa">Hermonassa</tp:taxon-name-part><tp:taxon-name-part taxon-name-part-type="species" reg="albimacula">albimacula</tp:taxon-name-part></tp:taxon-name></italic> is known from Linzhi mountain range in Aut. Reg. Xizang, four specimens were collected in Prov. Sichuan, southwest China. The species occurs in the grassland shrubby meadows bordered with cliffs at altitude 2900–3000 m. Adults were collected from the end of July to late September.</p></tp:treatment-sec><tp:treatment-sec><!--Section generated to contain objects referenced in tp:taxon-treatment.--><fig id="F7" position="float" orientation="portrait"><object-id xmlns:xlink="http://www.w3.org/1999/xlink" content-type="doi" xlink:type="simple">10.3897/zookeys.1179.107587.figures51-56</object-id><object-id xmlns:xlink="http://www.w3.org/1999/xlink" content-type="arpha" xlink:type="simple">868CEA97-3025-5E99-8E7E-F0D0D4AED462</object-id><label>Figures 51–56.</label><caption><p><italic><tp:taxon-name><tp:taxon-name-part taxon-name-part-type="genus" reg="Hermonassa">Hermonassa</tp:taxon-name-part></tp:taxon-name></italic> spp., male genitalia <bold>51</bold><italic><tp:taxon-name><tp:taxon-name-part taxon-name-part-type="genus" reg="Hermonassa">H.</tp:taxon-name-part><tp:taxon-name-part taxon-name-part-type="species" reg="albimacula">albimacula</tp:taxon-name-part></tp:taxon-name></italic> sp. nov., paratype, China, genit. prep. GB-318-1 <bold>52</bold><italic><tp:taxon-name><tp:taxon-name-part taxon-name-part-type="genus" reg="Hermonassa">H.</tp:taxon-name-part><tp:taxon-name-part taxon-name-part-type="species" reg="legraini">legraini</tp:taxon-name-part></tp:taxon-name></italic>, Taiwan (after <xref ref-type="bibr" rid="B24">Ronkay et al. 2013</xref>) <bold>53</bold><italic><tp:taxon-name><tp:taxon-name-part taxon-name-part-type="genus" reg="Hermonassa">H.</tp:taxon-name-part><tp:taxon-name-part taxon-name-part-type="species" reg="yixincheni">yixincheni</tp:taxon-name-part></tp:taxon-name></italic>, holotype, China, genit. prep. hhl-1009-1 <bold>54</bold><italic><tp:taxon-name><tp:taxon-name-part taxon-name-part-type="genus" reg="Hermonassa">H.</tp:taxon-name-part><tp:taxon-name-part taxon-name-part-type="species" reg="dictyota">dictyota</tp:taxon-name-part></tp:taxon-name></italic>, holotype, China, (<named-content xmlns:xlink="http://www.w3.org/1999/xlink" content-type="dwc:institutional_code" xlink:title="Zoologisches, Forschunginstitut und Museum Alexander Koenig, Bonn, Germany" xlink:href="http://grbio.org/institution/zoologisches-forschungsmuseum-alexander-koenig" xlink:type="simple">ZFMK</named-content>) <bold>55</bold><italic><tp:taxon-name><tp:taxon-name-part taxon-name-part-type="genus" reg="Hermonassa">H.</tp:taxon-name-part><tp:taxon-name-part taxon-name-part-type="species" reg="linzhiensis">linzhiensis</tp:taxon-name-part></tp:taxon-name></italic> sp. nov., holotype, China, genit. prep. hhl-5278-1 <bold>56</bold><italic><tp:taxon-name><tp:taxon-name-part taxon-name-part-type="genus" reg="Hermonassa">H.</tp:taxon-name-part><tp:taxon-name-part taxon-name-part-type="species" reg="pallidula">pallidula</tp:taxon-name-part></tp:taxon-name></italic>, China (after <xref ref-type="bibr" rid="B2">Boursin 1967</xref>).</p></caption><graphic xmlns:xlink="http://www.w3.org/1999/xlink" xlink:href="zookeys-1179-035_article-107587__-g007.jpg" position="float" orientation="portrait" xlink:type="simple" id="oo_903269.jpg"><uri content-type="original_file" xlink:type="simple">https://binary.pensoft.net/fig/903269</uri></graphic></fig><fig id="F8" position="float" orientation="portrait"><object-id xmlns:xlink="http://www.w3.org/1999/xlink" content-type="doi" xlink:type="simple">10.3897/zookeys.1179.107587.figures57-63</object-id><object-id xmlns:xlink="http://www.w3.org/1999/xlink" content-type="arpha" xlink:type="simple">8A75C6EB-4D84-536B-B527-8D88D5AE9A24</object-id><label>Figures 57–63.</label><caption><p><italic><tp:taxon-name><tp:taxon-name-part taxon-name-part-type="genus" reg="Hermonassa">Hermonassa</tp:taxon-name-part></tp:taxon-name></italic> spp., male (57-59) and female (60-63) genitalia <bold>57</bold><italic><tp:taxon-name><tp:taxon-name-part taxon-name-part-type="genus" reg="Hermonassa">H.</tp:taxon-name-part><tp:taxon-name-part taxon-name-part-type="species" reg="hoenei">hoenei</tp:taxon-name-part></tp:taxon-name></italic>, paratype, China (<named-content xmlns:xlink="http://www.w3.org/1999/xlink" content-type="dwc:institutional_code" xlink:title="Zoologisches, Forschunginstitut und Museum Alexander Koenig, Bonn, Germany" xlink:href="http://grbio.org/institution/zoologisches-forschungsmuseum-alexander-koenig" xlink:type="simple">ZFMK</named-content>) <bold>58</bold><italic><tp:taxon-name><tp:taxon-name-part taxon-name-part-type="genus" reg="Hermonassa">H.</tp:taxon-name-part><tp:taxon-name-part taxon-name-part-type="species" reg="ellenae">e.</tp:taxon-name-part><tp:taxon-name-part taxon-name-part-type="subspecies" reg="ellenae">ellenae</tp:taxon-name-part></tp:taxon-name></italic>, holotype, China, (<named-content xmlns:xlink="http://www.w3.org/1999/xlink" content-type="dwc:institutional_code" xlink:title="Zoologisches, Forschunginstitut und Museum Alexander Koenig, Bonn, Germany" xlink:href="http://grbio.org/institution/zoologisches-forschungsmuseum-alexander-koenig" xlink:type="simple">ZFMK</named-content>) <bold>59</bold><italic><tp:taxon-name><tp:taxon-name-part taxon-name-part-type="genus" reg="Hermonassa">H.</tp:taxon-name-part><tp:taxon-name-part taxon-name-part-type="species" reg="oleographa">oleographa</tp:taxon-name-part></tp:taxon-name></italic>, China, genit. prep. hhl-5283-1 <bold>60</bold><italic><tp:taxon-name><tp:taxon-name-part taxon-name-part-type="genus" reg="Hermonassa">H.</tp:taxon-name-part><tp:taxon-name-part taxon-name-part-type="species" reg="albimacula">albimacula</tp:taxon-name-part></tp:taxon-name></italic> sp. nov., paratype, China, genit. prep. hhl-5284-2 <bold>61</bold><italic><tp:taxon-name><tp:taxon-name-part taxon-name-part-type="genus" reg="Hermonassa">H.</tp:taxon-name-part><tp:taxon-name-part taxon-name-part-type="species" reg="legraini">legraini</tp:taxon-name-part></tp:taxon-name></italic>, Taiwan (after <xref ref-type="bibr" rid="B24">Ronkay et al. 2013</xref>) <bold>62</bold><italic><tp:taxon-name><tp:taxon-name-part taxon-name-part-type="genus" reg="Hermonassa">H.</tp:taxon-name-part><tp:taxon-name-part taxon-name-part-type="species" reg="yixincheni">yixincheni</tp:taxon-name-part></tp:taxon-name></italic>, paratype, China, genit. prep. hhl-5282-2 <bold>63</bold><italic><tp:taxon-name><tp:taxon-name-part taxon-name-part-type="genus" reg="Hermonassa">H.</tp:taxon-name-part><tp:taxon-name-part taxon-name-part-type="species" reg="linzhiensis">linzhiensis</tp:taxon-name-part></tp:taxon-name></italic> sp. nov., paratype, China, prep. hhl-5279-2.</p></caption><graphic xmlns:xlink="http://www.w3.org/1999/xlink" xlink:href="zookeys-1179-035_article-107587__-g008.jpg" position="float" orientation="portrait" xlink:type="simple" id="oo_903270.jpg"><uri content-type="original_file" xlink:type="simple">https://binary.pensoft.net/fig/903270</uri></graphic></fig></tp:treatment-sec><ref-list><ref id="B24"><mixed-citation xmlns:xlink="http://www.w3.org/1999/xlink" xlink:type="simple"><person-group><name name-style="western"><surname>Ronkay</surname><given-names>G</given-names></name><name name-style="western"><surname>Ronkay</surname><given-names>L</given-names></name><name name-style="western"><surname>László</surname><given-names>GM</given-names></name><name name-style="western"><surname>Fu</surname><given-names>CM</given-names></name><name name-style="western"><surname>Wu</surname><given-names>S</given-names></name></person-group> (<year>2013</year>) <article-title>The Atlas of the <tp:taxon-name><tp:taxon-name-part taxon-name-part-type="family">Noctuidae</tp:taxon-name-part></tp:taxon-name> (s. 1.) Fauna of Taiwan (<tp:taxon-name><tp:taxon-name-part taxon-name-part-type="order">Lepidoptera</tp:taxon-name-part></tp:taxon-name>, <tp:taxon-name><tp:taxon-name-part taxon-name-part-type="superfamily">Noctuoidae</tp:taxon-name-part></tp:taxon-name>). Part l. <tp:taxon-name><tp:taxon-name-part taxon-name-part-type="family">Noctuidae</tp:taxon-name-part></tp:taxon-name>: <tp:taxon-name><tp:taxon-name-part taxon-name-part-type="subfamily">Noctuinae</tp:taxon-name-part></tp:taxon-name> and <tp:taxon-name><tp:taxon-name-part taxon-name-part-type="subfamily">Plusiinae</tp:taxon-name-part></tp:taxon-name>.</article-title><source>Fibigeriana Supplement</source><volume>1</volume>: <fpage>9</fpage>–<lpage>122</lpage>.</mixed-citation></ref><ref id="B2"><mixed-citation xmlns:xlink="http://www.w3.org/1999/xlink" xlink:type="simple"><person-group><name name-style="western"><surname>Boursin</surname><given-names>C</given-names></name></person-group> (<year>1967</year>) <article-title>Die neuen <italic><tp:taxon-name><tp:taxon-name-part taxon-name-part-type="genus">Hermonassa</tp:taxon-name-part></tp:taxon-name></italic> Walk.-arten aus Dr. H. Hӧne ‘s China ausbeuten.</article-title><source>Zeitschrift der Wiener Entomologischen Gesellschaft</source><volume>52</volume>: <fpage>21</fpage>–<lpage>38</lpage>.</mixed-citation></ref></ref-list></tp:taxon-treatment>
