# Supplementary material for: ﻿Five new species of the genus Hermonassa Walker, 1865 from Xizang Autonomous Region, China (Lepidoptera, Noctuidae, Noctuinae)
Source: Zookeys. 2023 Sep 8;1179:35–61. doi: 10.3897/zookeys.1179.107587 (PMC10504640; doi:10.3897/zookeys.1179.107587)
Supplement: XML Treatment for Hermonassa dictyota [file zookeys.1179.107587-treatment12.xml]

<!DOCTYPE tp:taxon-treatment
  PUBLIC "-//TaxonX//DTD Taxonomic Treatment Publishing DTD v0 20100105//EN" "tax-treatment-NSO.dtd">
<tp:taxon-treatment xmlns:tp="http://www.plazi.org/taxpub"><tp:treatment-meta><kwd-group><label>Taxon classification</label><kwd>
              <named-content content-type="kingdom">Animalia</named-content>
            </kwd><kwd>
              <named-content content-type="order">Lepidoptera</named-content>
            </kwd><kwd>
              <named-content content-type="family">Noctuidae</named-content>
            </kwd></kwd-group><mixed-citation publication-type="journal"><person-group><name><surname>Gao</surname><given-names>Biao</given-names></name><name><surname>Han</surname><given-names>Hui-Lin</given-names></name><name><surname>Kononenko</surname><given-names>Vladimir S.</given-names></name><name><surname>Pan</surname><given-names>Zhao-Hui</given-names></name></person-group><article-title>﻿Five new species of the genus <italic><tp:taxon-name><tp:taxon-name-part taxon-name-part-type="genus" reg="Hermonassa">Hermonassa</tp:taxon-name-part></tp:taxon-name></italic> Walker, 1865 from Xizang Autonomous Region, China (<tp:taxon-name><tp:taxon-name-part taxon-name-part-type="order">Lepidoptera</tp:taxon-name-part></tp:taxon-name>, <tp:taxon-name><tp:taxon-name-part taxon-name-part-type="family">Noctuidae</tp:taxon-name-part></tp:taxon-name>, <tp:taxon-name><tp:taxon-name-part taxon-name-part-type="subfamily">Noctuinae</tp:taxon-name-part></tp:taxon-name>)</article-title><source>Zookeys</source><day>08</day><month>09</month><year>2023</year><volume>1179</volume><fpage>35</fpage><lpage>61</lpage><pub-id pub-id-type="doi">10.3897/zookeys.1179.107587</pub-id></mixed-citation></tp:treatment-meta><tp:nomenclature><label>﻿</label><tp:taxon-name>
            <object-id xmlns:xlink="http://www.w3.org/1999/xlink" content-type="arpha" xlink:type="simple">8C6DDC96-43A7-5234-BC7C-5F7A3CE09673</object-id>
            <tp:taxon-name-part taxon-name-part-type="genus" reg="Hermonassa">Hermonassa</tp:taxon-name-part>
            <tp:taxon-name-part taxon-name-part-type="species" reg="dictyota">dictyota</tp:taxon-name-part>
          </tp:taxon-name><tp:taxon-authority>Boursin, 1967</tp:taxon-authority><xref ref-type="fig" rid="F5">Figs 38</xref><xref ref-type="fig" rid="F7">, 54</xref><tp:nomenclature-citation-list><tp:nomenclature-citation><tp:taxon-name>
                <tp:taxon-name-part taxon-name-part-type="genus" reg="Hermonassa">Hermonassa</tp:taxon-name-part>
                <tp:taxon-name-part taxon-name-part-type="species" reg="dictyota">dictyota</tp:taxon-name-part>
              </tp:taxon-name><comment>Boursin, 1967, Zeitschrift der Wiener Entomologischen Gesellschaft 52: 28, pl. 1: 8 ♀ (paratype), pl. 5, fig. 8 (♂, holotype); <xref ref-type="bibr" rid="B23">Poole 1989</xref>: 503; <xref ref-type="bibr" rid="B7">Chen et al. 1991</xref>: 97, pl. 4, fig. 12; <xref ref-type="bibr" rid="B19">Krusek and Behounek 1996b</xref>: pl. 80, fig 3.</comment></tp:nomenclature-citation></tp:nomenclature-citation-list></tp:nomenclature><tp:treatment-sec sec-type="type material" id="SECID0E1HAI"><title>Type material.</title><p><bold><italic>Holotype</italic></bold>: ♂, [China] yellow label: Li-Kiang, ca 4000 m, Prov. Nord Yuennan, 2.8.1935, H. Hӧne/ red label: Holotypus/ white label <italic><tp:taxon-name><tp:taxon-name-part taxon-name-part-type="genus" reg="Hermonassa">Hermonassa</tp:taxon-name-part><tp:taxon-name-part taxon-name-part-type="species" reg="dictyota">dictyota</tp:taxon-name-part></tp:taxon-name></italic> Brsn. ♂. Boursin det./ Preparation No194 CH. Boursin/. Deposited in <named-content xmlns:xlink="http://www.w3.org/1999/xlink" content-type="dwc:institutional_code" xlink:title="Zoologisches, Forschunginstitut und Museum Alexander Koenig, Bonn, Germany" xlink:href="http://grbio.org/institution/zoologisches-forschungsmuseum-alexander-koenig" xlink:type="simple">ZFMK</named-content>, Bonn, Germany, examined.</p></tp:treatment-sec><tp:treatment-sec sec-type="distribution" id="SECID0EVIAI"><title>Distribution and biology.</title><p><italic><tp:taxon-name><tp:taxon-name-part taxon-name-part-type="genus" reg="Hermonassa">Hermonassa</tp:taxon-name-part><tp:taxon-name-part taxon-name-part-type="species" reg="dictyota">dictyota</tp:taxon-name-part></tp:taxon-name></italic> is known only from its type locality, Likiang, Prov. Yunnan, southwest China. The holotype and several paratypes of both sexes were collected from beginning of August to mid- September 1935 at altitude 2000–4000 m.</p></tp:treatment-sec><tp:treatment-sec><!--Section generated to contain objects referenced in tp:taxon-treatment.--><fig id="F5" position="float" orientation="portrait"><object-id xmlns:xlink="http://www.w3.org/1999/xlink" content-type="doi" xlink:type="simple">10.3897/zookeys.1179.107587.figures35-42</object-id><object-id xmlns:xlink="http://www.w3.org/1999/xlink" content-type="arpha" xlink:type="simple">608A3D56-2095-54ED-BED4-FC182EED8166</object-id><label>Figures 35–42.</label><caption><p><italic><tp:taxon-name><tp:taxon-name-part taxon-name-part-type="genus" reg="Hermonassa">Hermonassa</tp:taxon-name-part></tp:taxon-name></italic> spp., adults (<bold>35–40</bold>) and habitats (<bold>41, 42</bold>) <bold>35</bold><italic><tp:taxon-name><tp:taxon-name-part taxon-name-part-type="genus" reg="Hermonassa">H.</tp:taxon-name-part><tp:taxon-name-part taxon-name-part-type="species" reg="albimacula">albimacula</tp:taxon-name-part></tp:taxon-name></italic> sp. nov., ♀, holotype, China <bold>36</bold> Ditto, ♂, paratype, China <bold>37</bold><italic><tp:taxon-name><tp:taxon-name-part taxon-name-part-type="genus" reg="Hermonassa">H.</tp:taxon-name-part><tp:taxon-name-part taxon-name-part-type="species" reg="legraini">legraini</tp:taxon-name-part></tp:taxon-name></italic>, ♂, Taiwan (after <xref ref-type="bibr" rid="B24">Ronkay et al. 2013</xref>) <bold>38</bold><italic><tp:taxon-name><tp:taxon-name-part taxon-name-part-type="genus" reg="Hermonassa">H.</tp:taxon-name-part><tp:taxon-name-part taxon-name-part-type="species" reg="dictyota">dictyota</tp:taxon-name-part></tp:taxon-name></italic> ♂, holotype, China (<named-content xmlns:xlink="http://www.w3.org/1999/xlink" content-type="dwc:institutional_code" xlink:title="Zoologisches, Forschunginstitut und Museum Alexander Koenig, Bonn, Germany" xlink:href="http://grbio.org/institution/zoologisches-forschungsmuseum-alexander-koenig" xlink:type="simple">ZFMK</named-content>) <bold>39</bold><italic><tp:taxon-name><tp:taxon-name-part taxon-name-part-type="genus" reg="Hermonassa">H.</tp:taxon-name-part><tp:taxon-name-part taxon-name-part-type="species" reg="yixincheni">yixincheni</tp:taxon-name-part></tp:taxon-name></italic>, ♂, holotype, China <bold>40</bold> Ditto, China, ♀ <bold>41</bold> Habitat of <italic><tp:taxon-name><tp:taxon-name-part taxon-name-part-type="genus" reg="Hermonassa">H.</tp:taxon-name-part><tp:taxon-name-part taxon-name-part-type="species" reg="albimacula">albimacula</tp:taxon-name-part></tp:taxon-name></italic> sp. nov., vic. Linzhi City, Guxiang, 3000 m <bold>42</bold> Habitat of <italic><tp:taxon-name><tp:taxon-name-part taxon-name-part-type="genus" reg="Hermonassa">H.</tp:taxon-name-part><tp:taxon-name-part taxon-name-part-type="species" reg="linzhiensis">linzhiensis</tp:taxon-name-part></tp:taxon-name></italic> sp. nov., vic. Linzhi City, Mt. Sejila, 3500 m.</p></caption><graphic xmlns:xlink="http://www.w3.org/1999/xlink" xlink:href="zookeys-1179-035_article-107587__-g005.jpg" position="float" orientation="portrait" xlink:type="simple" id="oo_903267.jpg"><uri content-type="original_file" xlink:type="simple">https://binary.pensoft.net/fig/903267</uri></graphic></fig><fig id="F7" position="float" orientation="portrait"><object-id xmlns:xlink="http://www.w3.org/1999/xlink" content-type="doi" xlink:type="simple">10.3897/zookeys.1179.107587.figures51-56</object-id><object-id xmlns:xlink="http://www.w3.org/1999/xlink" content-type="arpha" xlink:type="simple">868CEA97-3025-5E99-8E7E-F0D0D4AED462</object-id><label>Figures 51–56.</label><caption><p><italic><tp:taxon-name><tp:taxon-name-part taxon-name-part-type="genus" reg="Hermonassa">Hermonassa</tp:taxon-name-part></tp:taxon-name></italic> spp., male genitalia <bold>51</bold><italic><tp:taxon-name><tp:taxon-name-part taxon-name-part-type="genus" reg="Hermonassa">H.</tp:taxon-name-part><tp:taxon-name-part taxon-name-part-type="species" reg="albimacula">albimacula</tp:taxon-name-part></tp:taxon-name></italic> sp. nov., paratype, China, genit. prep. GB-318-1 <bold>52</bold><italic><tp:taxon-name><tp:taxon-name-part taxon-name-part-type="genus" reg="Hermonassa">H.</tp:taxon-name-part><tp:taxon-name-part taxon-name-part-type="species" reg="legraini">legraini</tp:taxon-name-part></tp:taxon-name></italic>, Taiwan (after <xref ref-type="bibr" rid="B24">Ronkay et al. 2013</xref>) <bold>53</bold><italic><tp:taxon-name><tp:taxon-name-part taxon-name-part-type="genus" reg="Hermonassa">H.</tp:taxon-name-part><tp:taxon-name-part taxon-name-part-type="species" reg="yixincheni">yixincheni</tp:taxon-name-part></tp:taxon-name></italic>, holotype, China, genit. prep. hhl-1009-1 <bold>54</bold><italic><tp:taxon-name><tp:taxon-name-part taxon-name-part-type="genus" reg="Hermonassa">H.</tp:taxon-name-part><tp:taxon-name-part taxon-name-part-type="species" reg="dictyota">dictyota</tp:taxon-name-part></tp:taxon-name></italic>, holotype, China, (<named-content xmlns:xlink="http://www.w3.org/1999/xlink" content-type="dwc:institutional_code" xlink:title="Zoologisches, Forschunginstitut und Museum Alexander Koenig, Bonn, Germany" xlink:href="http://grbio.org/institution/zoologisches-forschungsmuseum-alexander-koenig" xlink:type="simple">ZFMK</named-content>) <bold>55</bold><italic><tp:taxon-name><tp:taxon-name-part taxon-name-part-type="genus" reg="Hermonassa">H.</tp:taxon-name-part><tp:taxon-name-part taxon-name-part-type="species" reg="linzhiensis">linzhiensis</tp:taxon-name-part></tp:taxon-name></italic> sp. nov., holotype, China, genit. prep. hhl-5278-1 <bold>56</bold><italic><tp:taxon-name><tp:taxon-name-part taxon-name-part-type="genus" reg="Hermonassa">H.</tp:taxon-name-part><tp:taxon-name-part taxon-name-part-type="species" reg="pallidula">pallidula</tp:taxon-name-part></tp:taxon-name></italic>, China (after <xref ref-type="bibr" rid="B2">Boursin 1967</xref>).</p></caption><graphic xmlns:xlink="http://www.w3.org/1999/xlink" xlink:href="zookeys-1179-035_article-107587__-g007.jpg" position="float" orientation="portrait" xlink:type="simple" id="oo_903269.jpg"><uri content-type="original_file" xlink:type="simple">https://binary.pensoft.net/fig/903269</uri></graphic></fig></tp:treatment-sec><ref-list><ref id="B24"><mixed-citation xmlns:xlink="http://www.w3.org/1999/xlink" xlink:type="simple"><person-group><name name-style="western"><surname>Ronkay</surname><given-names>G</given-names></name><name name-style="western"><surname>Ronkay</surname><given-names>L</given-names></name><name name-style="western"><surname>László</surname><given-names>GM</given-names></name><name name-style="western"><surname>Fu</surname><given-names>CM</given-names></name><name name-style="western"><surname>Wu</surname><given-names>S</given-names></name></person-group> (<year>2013</year>) <article-title>The Atlas of the <tp:taxon-name><tp:taxon-name-part taxon-name-part-type="family">Noctuidae</tp:taxon-name-part></tp:taxon-name> (s. 1.) Fauna of Taiwan (<tp:taxon-name><tp:taxon-name-part taxon-name-part-type="order">Lepidoptera</tp:taxon-name-part></tp:taxon-name>, <tp:taxon-name><tp:taxon-name-part taxon-name-part-type="superfamily">Noctuoidae</tp:taxon-name-part></tp:taxon-name>). Part l. <tp:taxon-name><tp:taxon-name-part taxon-name-part-type="family">Noctuidae</tp:taxon-name-part></tp:taxon-name>: <tp:taxon-name><tp:taxon-name-part taxon-name-part-type="subfamily">Noctuinae</tp:taxon-name-part></tp:taxon-name> and <tp:taxon-name><tp:taxon-name-part taxon-name-part-type="subfamily">Plusiinae</tp:taxon-name-part></tp:taxon-name>.</article-title><source>Fibigeriana Supplement</source><volume>1</volume>: <fpage>9</fpage>–<lpage>122</lpage>.</mixed-citation></ref><ref id="B2"><mixed-citation xmlns:xlink="http://www.w3.org/1999/xlink" xlink:type="simple"><person-group><name name-style="western"><surname>Boursin</surname><given-names>C</given-names></name></person-group> (<year>1967</year>) <article-title>Die neuen <italic><tp:taxon-name><tp:taxon-name-part taxon-name-part-type="genus">Hermonassa</tp:taxon-name-part></tp:taxon-name></italic> Walk.-arten aus Dr. H. Hӧne ‘s China ausbeuten.</article-title><source>Zeitschrift der Wiener Entomologischen Gesellschaft</source><volume>52</volume>: <fpage>21</fpage>–<lpage>38</lpage>.</mixed-citation></ref><ref id="B23"><mixed-citation xmlns:xlink="http://www.w3.org/1999/xlink" xlink:type="simple"><person-group><name name-style="western"><surname>Poole</surname><given-names>RW</given-names></name></person-group> (<year>1989</year>) <source><tp:taxon-name><tp:taxon-name-part taxon-name-part-type="family">Noctuidae</tp:taxon-name-part></tp:taxon-name>. Lepidopterorum Catalogues (New Series). Fascicle 118, pt 1–3. E.J.</source><publisher-name>Brill</publisher-name>, <publisher-loc>Leiden</publisher-loc>, <size units="page">1314 pp</size>.</mixed-citation></ref><ref id="B7"><mixed-citation xmlns:xlink="http://www.w3.org/1999/xlink" xlink:type="simple"><person-group><name name-style="western"><surname>Chen</surname><given-names>YX</given-names></name><name name-style="western"><surname>Wang</surname><given-names>BH</given-names></name><name name-style="western"><surname>Lin</surname><given-names>DW</given-names></name></person-group> (<year>1991</year>) The Noctuids Fauna of Xizang, (Tibet). Henan Science and Technology Publish House, 409 pp.</mixed-citation></ref><ref id="B19"><mixed-citation xmlns:xlink="http://www.w3.org/1999/xlink" xlink:type="simple"><person-group><name name-style="western"><surname>Krusek</surname><given-names>K</given-names></name><name name-style="western"><surname>Behounek</surname><given-names>G</given-names></name></person-group> (<year>1996b</year>) <tp:taxon-name><tp:taxon-name-part taxon-name-part-type="family">Noctuidae</tp:taxon-name-part></tp:taxon-name> - Typen 2 (<tp:taxon-name><tp:taxon-name-part taxon-name-part-type="order">Lepidoptera</tp:taxon-name-part></tp:taxon-name>, <tp:taxon-name><tp:taxon-name-part taxon-name-part-type="family">Noctuidae</tp:taxon-name-part></tp:taxon-name>). Selbstverlag: Krusek. Prag, Vol. 2, pls 1–85.</mixed-citation></ref></ref-list></tp:taxon-treatment>
