# Supplementary material for: ﻿Five new species of the genus Hermonassa Walker, 1865 from Xizang Autonomous Region, China (Lepidoptera, Noctuidae, Noctuinae)
Source: Zookeys. 2023 Sep 8;1179:35–61. doi: 10.3897/zookeys.1179.107587 (PMC10504640; doi:10.3897/zookeys.1179.107587)
Supplement: XML Treatment for Hermonassa linzhiensis [file zookeys.1179.107587-treatment14.xml]

<!DOCTYPE tp:taxon-treatment
  PUBLIC "-//TaxonX//DTD Taxonomic Treatment Publishing DTD v0 20100105//EN" "tax-treatment-NSO.dtd">
<tp:taxon-treatment xmlns:tp="http://www.plazi.org/taxpub"><tp:treatment-meta><kwd-group><label>Taxon classification</label><kwd>
              <named-content content-type="kingdom">Animalia</named-content>
            </kwd><kwd>
              <named-content content-type="order">Lepidoptera</named-content>
            </kwd><kwd>
              <named-content content-type="family">Noctuidae</named-content>
            </kwd></kwd-group><mixed-citation publication-type="journal"><person-group><name><surname>Gao</surname><given-names>Biao</given-names></name><name><surname>Han</surname><given-names>Hui-Lin</given-names></name><name><surname>Kononenko</surname><given-names>Vladimir S.</given-names></name><name><surname>Pan</surname><given-names>Zhao-Hui</given-names></name></person-group><article-title>﻿Five new species of the genus <italic><tp:taxon-name><tp:taxon-name-part taxon-name-part-type="genus" reg="Hermonassa">Hermonassa</tp:taxon-name-part></tp:taxon-name></italic> Walker, 1865 from Xizang Autonomous Region, China (<tp:taxon-name><tp:taxon-name-part taxon-name-part-type="order">Lepidoptera</tp:taxon-name-part></tp:taxon-name>, <tp:taxon-name><tp:taxon-name-part taxon-name-part-type="family">Noctuidae</tp:taxon-name-part></tp:taxon-name>, <tp:taxon-name><tp:taxon-name-part taxon-name-part-type="subfamily">Noctuinae</tp:taxon-name-part></tp:taxon-name>)</article-title><source>Zookeys</source><day>08</day><month>09</month><year>2023</year><volume>1179</volume><fpage>35</fpage><lpage>61</lpage><pub-id pub-id-type="doi">10.3897/zookeys.1179.107587</pub-id></mixed-citation></tp:treatment-meta><tp:nomenclature><label>﻿</label><tp:taxon-name>
            <object-id xmlns:xlink="http://www.w3.org/1999/xlink" content-type="arpha" xlink:type="simple">74D0AF84-8547-5C37-A8BF-6E783824E6B9</object-id>
            <tp:taxon-name-part taxon-name-part-type="genus" reg="Hermonassa">Hermonassa</tp:taxon-name-part>
            <tp:taxon-name-part taxon-name-part-type="species" reg="linzhiensis">linzhiensis</tp:taxon-name-part>
            <object-id xmlns:xlink="http://www.w3.org/1999/xlink" content-type="zoobank" xlink:type="simple">https://zoobank.org/58092DA0-5C5A-4CCB-AA1B-22BF90D12AD7</object-id>
          </tp:taxon-name><tp:taxon-authority>Pan, Han &amp; Kononenko</tp:taxon-authority><tp:taxon-status xmlns:xlink="http://www.w3.org/1999/xlink" xlink:type="simple">sp. nov.</tp:taxon-status><xref ref-type="fig" rid="F6">Figs 43</xref><xref ref-type="fig" rid="F6">, 44</xref><xref ref-type="fig" rid="F7">, 55</xref><xref ref-type="fig" rid="F8">, 63</xref></tp:nomenclature><tp:treatment-sec sec-type="type material" id="SECID0EZTAI"><title>Type material.</title><p><bold><italic>Holotype</italic></bold>: ♂. China, Aut. Reg. Xizang, Linzhi City, Mt. Sejila, 20 June 2011, Z.H. Pan leg., genit. prep. hhl-5278-1. <bold><italic>Paratypes</italic></bold>: 2 ♂, 1 ♀, Aut. Reg. Xizang, Linzhi City, Mt. Sejila, 20 June 2011, Z.H. Pan leg., genit. prep. GB-316-1, hhl-5279-2, GB-235-1; 1 ♀, Aut. Reg. Xizang, Linzhi City, Lage, 11 Aug. 2011, Z.H. Pan leg., genit. prep. GB-68-2; 1 ♀, Aut. Reg. Xizang, Linzhi City, Mt. Sejila, 27 Aug. 2012, H.L. Han leg., genit. prep. GB-116-1; 2 ♂, Aut. Reg. Xizang, Linzhi City, Hanmi, 2200 m, 20–28 July 2013, Z.H. Pan leg., genit. prep. GB-234-1; 2 ♂, 1 ♀, Aut. Reg. Xizang, Linzhi City, Lulang Army Station, 26 July 2013, H.L. Han leg., genit. prep. hhl-5281-2; 2 ♂, 1 ♀, Aut. Reg. Xizang, Linzhi City, Mt. Sejila, 27 July 2013, H.L. Han leg., genit. prep. GB-183-1, hhl-5280-1; 2 ♂, 2 ♀, Aut. Reg. Xizang, Linzhi City, Mt. Sejila, 4050 m, 4 Aug. 2013, H.L. Han leg., genit. prep. GB-102-1, GB-187-1; 1 ♂, 1 ♀, Aut. Reg. Xizang, Linzhi City, Lulang town, 5 Aug. 2015, H.L. Han leg., genit. prep. GB-67-1; 18 ♂, 2 ♀, Aut. Reg. Xizang, Linzhi City, Mt. Sejila, 3500 m, 16 Aug. 2014, H.L. Han leg., genit. prep. GB-233-1; 2 ♂, 3 ♀, Aut. Reg. Xizang, Linzhi City, Lulang Station, 15 Aug. 2017, H.L. Han, leg. genit. prep. GB-112-1, GB-158-2, GB-159-2 (coll. <abbrev xmlns:xlink="http://www.w3.org/1999/xlink" content-type="institution" xlink:title="Northeast Forestry University" id="ABBRID0EHUAI" xlink:type="simple">NEFU</abbrev>).</p></tp:treatment-sec><tp:treatment-sec sec-type="diagnosis" id="SECID0EMUAI"><title>Diagnosis.</title><p><italic><tp:taxon-name><tp:taxon-name-part taxon-name-part-type="genus" reg="Hermonassa">Hermonassa</tp:taxon-name-part><tp:taxon-name-part taxon-name-part-type="species" reg="linzhiensis">linzhiensis</tp:taxon-name-part></tp:taxon-name></italic> sp. nov. is superficially similar to <italic><tp:taxon-name><tp:taxon-name-part taxon-name-part-type="genus" reg="Hermonassa">H.</tp:taxon-name-part><tp:taxon-name-part taxon-name-part-type="species" reg="pallidula">pallidula</tp:taxon-name-part></tp:taxon-name></italic> (Fig. <xref ref-type="fig" rid="F6">45</xref>), <italic><tp:taxon-name><tp:taxon-name-part taxon-name-part-type="genus" reg="Hermonassa">H.</tp:taxon-name-part><tp:taxon-name-part taxon-name-part-type="species" reg="ellenae">ellenae</tp:taxon-name-part></tp:taxon-name></italic> (Figs <xref ref-type="fig" rid="F6">47–49</xref>), and <italic><tp:taxon-name><tp:taxon-name-part taxon-name-part-type="genus" reg="Hermonassa">H.</tp:taxon-name-part><tp:taxon-name-part taxon-name-part-type="species" reg="hoenei">hoenei</tp:taxon-name-part></tp:taxon-name></italic> (Fig. <xref ref-type="fig" rid="F6">46</xref>). It differs from these related species by relatively larger size (wingspan 34–48 mm), more stout body, and with pale reddish tint of the pale brownish yellow forewing. The forewing pattern differs from the similar species by more strongly expressed basal, ante-, and postmedial lines, the somewhat larger and more contrasting orbicular and reniform spots and clearly bean-like shape of the reniform spot. In the male genitalia <italic><tp:taxon-name><tp:taxon-name-part taxon-name-part-type="genus" reg="Hermonassa">H.</tp:taxon-name-part><tp:taxon-name-part taxon-name-part-type="species" reg="linzhiensis">linzhiensis</tp:taxon-name-part></tp:taxon-name></italic> sp. nov. (Fig. <xref ref-type="fig" rid="F7">55</xref>) is most similar to <italic><tp:taxon-name><tp:taxon-name-part taxon-name-part-type="genus" reg="Hermonassa">H.</tp:taxon-name-part><tp:taxon-name-part taxon-name-part-type="species" reg="pallidula">pallidula</tp:taxon-name-part></tp:taxon-name></italic> (Fig. <xref ref-type="fig" rid="F7">56</xref>), but differs from the latter by somewhat narrower uncus, broader valva, larger and sharp pollex, somewhat broader harpe, and basal extension of sacculus. Aedeagus narrower than in <italic><tp:taxon-name><tp:taxon-name-part taxon-name-part-type="genus" reg="Hermonassa">H.</tp:taxon-name-part><tp:taxon-name-part taxon-name-part-type="species" reg="pallidula">pallidula</tp:taxon-name-part></tp:taxon-name></italic>, the single cornutus smaller.</p><fig id="F6" position="float" orientation="portrait"><object-id xmlns:xlink="http://www.w3.org/1999/xlink" content-type="doi" xlink:type="simple">10.3897/zookeys.1179.107587.figures43-50</object-id><object-id xmlns:xlink="http://www.w3.org/1999/xlink" content-type="arpha" xlink:type="simple">86876C2F-A2D2-583F-B659-B201FEB45BBF</object-id><label>Figures 43–50.</label><caption><p><italic><tp:taxon-name><tp:taxon-name-part taxon-name-part-type="genus" reg="Hermonassa">Hermonassa</tp:taxon-name-part></tp:taxon-name></italic> spp., adults, males <bold>43</bold><italic><tp:taxon-name><tp:taxon-name-part taxon-name-part-type="genus" reg="Hermonassa">H.</tp:taxon-name-part><tp:taxon-name-part taxon-name-part-type="species" reg="linzhiensis">linzhiensis</tp:taxon-name-part></tp:taxon-name></italic> sp. nov., ♂, holotype <bold>44</bold> Ditto, ♀, paratype <bold>45</bold><italic><tp:taxon-name><tp:taxon-name-part taxon-name-part-type="genus" reg="Hermonassa">H.</tp:taxon-name-part><tp:taxon-name-part taxon-name-part-type="species" reg="pallidula">pallidula</tp:taxon-name-part></tp:taxon-name></italic> (<named-content xmlns:xlink="http://www.w3.org/1999/xlink" content-type="dwc:institutional_code" xlink:title="Zoologisches, Forschunginstitut und Museum Alexander Koenig, Bonn, Germany" xlink:href="http://grbio.org/institution/zoologisches-forschungsmuseum-alexander-koenig" xlink:type="simple">ZFMK</named-content>) <bold>46</bold><italic><tp:taxon-name><tp:taxon-name-part taxon-name-part-type="genus" reg="Hermonassa">H.</tp:taxon-name-part><tp:taxon-name-part taxon-name-part-type="species" reg="hoenei">hoenei</tp:taxon-name-part></tp:taxon-name></italic>, holotype (<named-content xmlns:xlink="http://www.w3.org/1999/xlink" content-type="dwc:institutional_code" xlink:title="Zoologisches, Forschunginstitut und Museum Alexander Koenig, Bonn, Germany" xlink:href="http://grbio.org/institution/zoologisches-forschungsmuseum-alexander-koenig" xlink:type="simple">ZFMK</named-content>) <bold>47</bold><italic><tp:taxon-name><tp:taxon-name-part taxon-name-part-type="genus" reg="Hermonassa">H.</tp:taxon-name-part><tp:taxon-name-part taxon-name-part-type="species" reg="ellenae">ellenae</tp:taxon-name-part></tp:taxon-name></italic>, holotype (<named-content xmlns:xlink="http://www.w3.org/1999/xlink" content-type="dwc:institutional_code" xlink:title="Zoologisches, Forschunginstitut und Museum Alexander Koenig, Bonn, Germany" xlink:href="http://grbio.org/institution/zoologisches-forschungsmuseum-alexander-koenig" xlink:type="simple">ZFMK</named-content>) <bold>48</bold><italic><tp:taxon-name><tp:taxon-name-part taxon-name-part-type="genus" reg="Hermonassa">H.</tp:taxon-name-part><tp:taxon-name-part taxon-name-part-type="species" reg="ellenae">ellenae</tp:taxon-name-part><tp:taxon-name-part taxon-name-part-type="subspecies" reg="tapaishana">tapaishana</tp:taxon-name-part></tp:taxon-name></italic>, holotype (<named-content xmlns:xlink="http://www.w3.org/1999/xlink" content-type="dwc:institutional_code" xlink:title="Zoologisches, Forschunginstitut und Museum Alexander Koenig, Bonn, Germany" xlink:href="http://grbio.org/institution/zoologisches-forschungsmuseum-alexander-koenig" xlink:type="simple">ZFMK</named-content>) <bold>49</bold><italic><tp:taxon-name><tp:taxon-name-part taxon-name-part-type="genus" reg="Hermonassa">H.</tp:taxon-name-part><tp:taxon-name-part taxon-name-part-type="species" reg="ellenae">ellenae</tp:taxon-name-part><tp:taxon-name-part taxon-name-part-type="subspecies" reg="robusta">robusta</tp:taxon-name-part></tp:taxon-name></italic>, authentic specimen (<named-content xmlns:xlink="http://www.w3.org/1999/xlink" content-type="dwc:institutional_code" xlink:title="Zoological Museum of the Bavarian State" xlink:href="http://grbio.org/institution/bavarian-state-collection-zoology" xlink:type="simple">ZSM</named-content>) <bold>50</bold><italic><tp:taxon-name><tp:taxon-name-part taxon-name-part-type="genus" reg="Hermonassa">H.</tp:taxon-name-part><tp:taxon-name-part taxon-name-part-type="species" reg="oleographa">oleographa</tp:taxon-name-part></tp:taxon-name></italic>.</p></caption><graphic xmlns:xlink="http://www.w3.org/1999/xlink" xlink:href="zookeys-1179-035_article-107587__-g006.jpg" position="float" orientation="portrait" xlink:type="simple" id="oo_903268.jpg"><uri content-type="original_file" xlink:type="simple">https://binary.pensoft.net/fig/903268</uri></graphic></fig></tp:treatment-sec><tp:treatment-sec sec-type="description" id="SECID0EF3AI"><title>Description.</title><p><bold><italic>Adult</italic></bold> (Figs <xref ref-type="fig" rid="F6">43</xref>, <xref ref-type="fig" rid="F6">44</xref>). Wingspan 34–38 mm. Head pale beige; labial palps earthy yellow; thorax pale beige, patagia beige, tegulae with three white central spots; abdomen brown, tuft distinctly marked. Forewing ground colour yellowish white, mixed with pale yellow, with pale reddish tint; transverse line single; basal line white; antemedial line greyish white, wavy; median line slightly reddish brown, broad, diffused, curved; postmedial line reddish brown, thin, wavy; subterminal line, reddish brown, waved, thinner, only with broad dark dot at costal area; terminal line formed by small dark brown dots; orbicular spot broad, slightly drop-shaped, edged with white; reniform short, narrow bean-shaped (or C-shaped), edged with white. Hindwing whitish, mixed with pale yellow; discal spot arched, indistinct; vein pale brown; fringe pale yellow; costal margin covered with brown scales. <bold><italic>Male genitalia</italic></bold> (Fig. <xref ref-type="fig" rid="F7">55</xref>). Uncus rather large, diamond-shaped apically. Tegumen broad, as long as uncus. Juxta strongly sclerotised anchor like, with hook-shaped apical extension. Valva broad; harpe long, thin, curved. Saccular process moderate, nearly reaching harpe base; pollex broad, relatively long, sharp; cucullus short, blunt apically. Saccus strongly sclerotised thin, elongated V-shaped. Aedeagus straight, caecum ~ 1/4× length of aedeagus, carina serrated; vesica membranous with strong cornutus on broad base at middle of ventral side. <bold><italic>Female genitalia</italic></bold> (Fig. <xref ref-type="fig" rid="F8">63</xref>). Papillae anales short, slightly sclerotised. Apophyses thin and short, anteriores apophyses ~ 1/2× length of posteriores ones. Ostium broad and flat, antevaginal plate strongly sclerotised, concave with quadrangular cut in centre. Ductus bursae strongly sclerotised. Corpus bursae long, sack-shaped, ~ 2.5× length of ductus bursae, with strongly sclerotised, anteriorly wrinkled cervix.</p></tp:treatment-sec><tp:treatment-sec sec-type="etymology" id="SECID0EG4AI"><title>Etymology.</title><p>The name is derived from the species’ type locality, the vicinity of Linzhi City, Aut. Reg. Xizang, China.</p></tp:treatment-sec><tp:treatment-sec sec-type="distribution" id="SECID0EL4AI"><title>Distribution and biology</title><p>(Fig. <xref ref-type="fig" rid="F5">42</xref>). <italic><tp:taxon-name><tp:taxon-name-part taxon-name-part-type="genus" reg="Hermonassa">Hermonassa</tp:taxon-name-part><tp:taxon-name-part taxon-name-part-type="species" reg="linzhiensis">linzhiensis</tp:taxon-name-part></tp:taxon-name></italic> is known only from Linzhi mountain range in Aut. Reg. Xizang, southwest China. The species occurs in grassland meadows in the dense coniferous forest at an altitude range of 2200–3500 m. Adults have been collected from early June to mid-August.</p></tp:treatment-sec><tp:treatment-sec><!--Section generated to contain objects referenced in tp:taxon-treatment.--><fig id="F7" position="float" orientation="portrait"><object-id xmlns:xlink="http://www.w3.org/1999/xlink" content-type="doi" xlink:type="simple">10.3897/zookeys.1179.107587.figures51-56</object-id><object-id xmlns:xlink="http://www.w3.org/1999/xlink" content-type="arpha" xlink:type="simple">868CEA97-3025-5E99-8E7E-F0D0D4AED462</object-id><label>Figures 51–56.</label><caption><p><italic><tp:taxon-name><tp:taxon-name-part taxon-name-part-type="genus" reg="Hermonassa">Hermonassa</tp:taxon-name-part></tp:taxon-name></italic> spp., male genitalia <bold>51</bold><italic><tp:taxon-name><tp:taxon-name-part taxon-name-part-type="genus" reg="Hermonassa">H.</tp:taxon-name-part><tp:taxon-name-part taxon-name-part-type="species" reg="albimacula">albimacula</tp:taxon-name-part></tp:taxon-name></italic> sp. nov., paratype, China, genit. prep. GB-318-1 <bold>52</bold><italic><tp:taxon-name><tp:taxon-name-part taxon-name-part-type="genus" reg="Hermonassa">H.</tp:taxon-name-part><tp:taxon-name-part taxon-name-part-type="species" reg="legraini">legraini</tp:taxon-name-part></tp:taxon-name></italic>, Taiwan (after <xref ref-type="bibr" rid="B24">Ronkay et al. 2013</xref>) <bold>53</bold><italic><tp:taxon-name><tp:taxon-name-part taxon-name-part-type="genus" reg="Hermonassa">H.</tp:taxon-name-part><tp:taxon-name-part taxon-name-part-type="species" reg="yixincheni">yixincheni</tp:taxon-name-part></tp:taxon-name></italic>, holotype, China, genit. prep. hhl-1009-1 <bold>54</bold><italic><tp:taxon-name><tp:taxon-name-part taxon-name-part-type="genus" reg="Hermonassa">H.</tp:taxon-name-part><tp:taxon-name-part taxon-name-part-type="species" reg="dictyota">dictyota</tp:taxon-name-part></tp:taxon-name></italic>, holotype, China, (<named-content xmlns:xlink="http://www.w3.org/1999/xlink" content-type="dwc:institutional_code" xlink:title="Zoologisches, Forschunginstitut und Museum Alexander Koenig, Bonn, Germany" xlink:href="http://grbio.org/institution/zoologisches-forschungsmuseum-alexander-koenig" xlink:type="simple">ZFMK</named-content>) <bold>55</bold><italic><tp:taxon-name><tp:taxon-name-part taxon-name-part-type="genus" reg="Hermonassa">H.</tp:taxon-name-part><tp:taxon-name-part taxon-name-part-type="species" reg="linzhiensis">linzhiensis</tp:taxon-name-part></tp:taxon-name></italic> sp. nov., holotype, China, genit. prep. hhl-5278-1 <bold>56</bold><italic><tp:taxon-name><tp:taxon-name-part taxon-name-part-type="genus" reg="Hermonassa">H.</tp:taxon-name-part><tp:taxon-name-part taxon-name-part-type="species" reg="pallidula">pallidula</tp:taxon-name-part></tp:taxon-name></italic>, China (after <xref ref-type="bibr" rid="B2">Boursin 1967</xref>).</p></caption><graphic xmlns:xlink="http://www.w3.org/1999/xlink" xlink:href="zookeys-1179-035_article-107587__-g007.jpg" position="float" orientation="portrait" xlink:type="simple" id="oo_903269.jpg"><uri content-type="original_file" xlink:type="simple">https://binary.pensoft.net/fig/903269</uri></graphic></fig><fig id="F8" position="float" orientation="portrait"><object-id xmlns:xlink="http://www.w3.org/1999/xlink" content-type="doi" xlink:type="simple">10.3897/zookeys.1179.107587.figures57-63</object-id><object-id xmlns:xlink="http://www.w3.org/1999/xlink" content-type="arpha" xlink:type="simple">8A75C6EB-4D84-536B-B527-8D88D5AE9A24</object-id><label>Figures 57–63.</label><caption><p><italic><tp:taxon-name><tp:taxon-name-part taxon-name-part-type="genus" reg="Hermonassa">Hermonassa</tp:taxon-name-part></tp:taxon-name></italic> spp., male (57-59) and female (60-63) genitalia <bold>57</bold><italic><tp:taxon-name><tp:taxon-name-part taxon-name-part-type="genus" reg="Hermonassa">H.</tp:taxon-name-part><tp:taxon-name-part taxon-name-part-type="species" reg="hoenei">hoenei</tp:taxon-name-part></tp:taxon-name></italic>, paratype, China (<named-content xmlns:xlink="http://www.w3.org/1999/xlink" content-type="dwc:institutional_code" xlink:title="Zoologisches, Forschunginstitut und Museum Alexander Koenig, Bonn, Germany" xlink:href="http://grbio.org/institution/zoologisches-forschungsmuseum-alexander-koenig" xlink:type="simple">ZFMK</named-content>) <bold>58</bold><italic><tp:taxon-name><tp:taxon-name-part taxon-name-part-type="genus" reg="Hermonassa">H.</tp:taxon-name-part><tp:taxon-name-part taxon-name-part-type="species" reg="ellenae">e.</tp:taxon-name-part><tp:taxon-name-part taxon-name-part-type="subspecies" reg="ellenae">ellenae</tp:taxon-name-part></tp:taxon-name></italic>, holotype, China, (<named-content xmlns:xlink="http://www.w3.org/1999/xlink" content-type="dwc:institutional_code" xlink:title="Zoologisches, Forschunginstitut und Museum Alexander Koenig, Bonn, Germany" xlink:href="http://grbio.org/institution/zoologisches-forschungsmuseum-alexander-koenig" xlink:type="simple">ZFMK</named-content>) <bold>59</bold><italic><tp:taxon-name><tp:taxon-name-part taxon-name-part-type="genus" reg="Hermonassa">H.</tp:taxon-name-part><tp:taxon-name-part taxon-name-part-type="species" reg="oleographa">oleographa</tp:taxon-name-part></tp:taxon-name></italic>, China, genit. prep. hhl-5283-1 <bold>60</bold><italic><tp:taxon-name><tp:taxon-name-part taxon-name-part-type="genus" reg="Hermonassa">H.</tp:taxon-name-part><tp:taxon-name-part taxon-name-part-type="species" reg="albimacula">albimacula</tp:taxon-name-part></tp:taxon-name></italic> sp. nov., paratype, China, genit. prep. hhl-5284-2 <bold>61</bold><italic><tp:taxon-name><tp:taxon-name-part taxon-name-part-type="genus" reg="Hermonassa">H.</tp:taxon-name-part><tp:taxon-name-part taxon-name-part-type="species" reg="legraini">legraini</tp:taxon-name-part></tp:taxon-name></italic>, Taiwan (after <xref ref-type="bibr" rid="B24">Ronkay et al. 2013</xref>) <bold>62</bold><italic><tp:taxon-name><tp:taxon-name-part taxon-name-part-type="genus" reg="Hermonassa">H.</tp:taxon-name-part><tp:taxon-name-part taxon-name-part-type="species" reg="yixincheni">yixincheni</tp:taxon-name-part></tp:taxon-name></italic>, paratype, China, genit. prep. hhl-5282-2 <bold>63</bold><italic><tp:taxon-name><tp:taxon-name-part taxon-name-part-type="genus" reg="Hermonassa">H.</tp:taxon-name-part><tp:taxon-name-part taxon-name-part-type="species" reg="linzhiensis">linzhiensis</tp:taxon-name-part></tp:taxon-name></italic> sp. nov., paratype, China, prep. hhl-5279-2.</p></caption><graphic xmlns:xlink="http://www.w3.org/1999/xlink" xlink:href="zookeys-1179-035_article-107587__-g008.jpg" position="float" orientation="portrait" xlink:type="simple" id="oo_903270.jpg"><uri content-type="original_file" xlink:type="simple">https://binary.pensoft.net/fig/903270</uri></graphic></fig><fig id="F5" position="float" orientation="portrait"><object-id xmlns:xlink="http://www.w3.org/1999/xlink" content-type="doi" xlink:type="simple">10.3897/zookeys.1179.107587.figures35-42</object-id><object-id xmlns:xlink="http://www.w3.org/1999/xlink" content-type="arpha" xlink:type="simple">608A3D56-2095-54ED-BED4-FC182EED8166</object-id><label>Figures 35–42.</label><caption><p><italic><tp:taxon-name><tp:taxon-name-part taxon-name-part-type="genus" reg="Hermonassa">Hermonassa</tp:taxon-name-part></tp:taxon-name></italic> spp., adults (<bold>35–40</bold>) and habitats (<bold>41, 42</bold>) <bold>35</bold><italic><tp:taxon-name><tp:taxon-name-part taxon-name-part-type="genus" reg="Hermonassa">H.</tp:taxon-name-part><tp:taxon-name-part taxon-name-part-type="species" reg="albimacula">albimacula</tp:taxon-name-part></tp:taxon-name></italic> sp. nov., ♀, holotype, China <bold>36</bold> Ditto, ♂, paratype, China <bold>37</bold><italic><tp:taxon-name><tp:taxon-name-part taxon-name-part-type="genus" reg="Hermonassa">H.</tp:taxon-name-part><tp:taxon-name-part taxon-name-part-type="species" reg="legraini">legraini</tp:taxon-name-part></tp:taxon-name></italic>, ♂, Taiwan (after <xref ref-type="bibr" rid="B24">Ronkay et al. 2013</xref>) <bold>38</bold><italic><tp:taxon-name><tp:taxon-name-part taxon-name-part-type="genus" reg="Hermonassa">H.</tp:taxon-name-part><tp:taxon-name-part taxon-name-part-type="species" reg="dictyota">dictyota</tp:taxon-name-part></tp:taxon-name></italic> ♂, holotype, China (<named-content xmlns:xlink="http://www.w3.org/1999/xlink" content-type="dwc:institutional_code" xlink:title="Zoologisches, Forschunginstitut und Museum Alexander Koenig, Bonn, Germany" xlink:href="http://grbio.org/institution/zoologisches-forschungsmuseum-alexander-koenig" xlink:type="simple">ZFMK</named-content>) <bold>39</bold><italic><tp:taxon-name><tp:taxon-name-part taxon-name-part-type="genus" reg="Hermonassa">H.</tp:taxon-name-part><tp:taxon-name-part taxon-name-part-type="species" reg="yixincheni">yixincheni</tp:taxon-name-part></tp:taxon-name></italic>, ♂, holotype, China <bold>40</bold> Ditto, China, ♀ <bold>41</bold> Habitat of <italic><tp:taxon-name><tp:taxon-name-part taxon-name-part-type="genus" reg="Hermonassa">H.</tp:taxon-name-part><tp:taxon-name-part taxon-name-part-type="species" reg="albimacula">albimacula</tp:taxon-name-part></tp:taxon-name></italic> sp. nov., vic. Linzhi City, Guxiang, 3000 m <bold>42</bold> Habitat of <italic><tp:taxon-name><tp:taxon-name-part taxon-name-part-type="genus" reg="Hermonassa">H.</tp:taxon-name-part><tp:taxon-name-part taxon-name-part-type="species" reg="linzhiensis">linzhiensis</tp:taxon-name-part></tp:taxon-name></italic> sp. nov., vic. Linzhi City, Mt. Sejila, 3500 m.</p></caption><graphic xmlns:xlink="http://www.w3.org/1999/xlink" xlink:href="zookeys-1179-035_article-107587__-g005.jpg" position="float" orientation="portrait" xlink:type="simple" id="oo_903267.jpg"><uri content-type="original_file" xlink:type="simple">https://binary.pensoft.net/fig/903267</uri></graphic></fig></tp:treatment-sec><ref-list><ref id="B24"><mixed-citation xmlns:xlink="http://www.w3.org/1999/xlink" xlink:type="simple"><person-group><name name-style="western"><surname>Ronkay</surname><given-names>G</given-names></name><name name-style="western"><surname>Ronkay</surname><given-names>L</given-names></name><name name-style="western"><surname>László</surname><given-names>GM</given-names></name><name name-style="western"><surname>Fu</surname><given-names>CM</given-names></name><name name-style="western"><surname>Wu</surname><given-names>S</given-names></name></person-group> (<year>2013</year>) <article-title>The Atlas of the <tp:taxon-name><tp:taxon-name-part taxon-name-part-type="family">Noctuidae</tp:taxon-name-part></tp:taxon-name> (s. 1.) Fauna of Taiwan (<tp:taxon-name><tp:taxon-name-part taxon-name-part-type="order">Lepidoptera</tp:taxon-name-part></tp:taxon-name>, <tp:taxon-name><tp:taxon-name-part taxon-name-part-type="superfamily">Noctuoidae</tp:taxon-name-part></tp:taxon-name>). Part l. <tp:taxon-name><tp:taxon-name-part taxon-name-part-type="family">Noctuidae</tp:taxon-name-part></tp:taxon-name>: <tp:taxon-name><tp:taxon-name-part taxon-name-part-type="subfamily">Noctuinae</tp:taxon-name-part></tp:taxon-name> and <tp:taxon-name><tp:taxon-name-part taxon-name-part-type="subfamily">Plusiinae</tp:taxon-name-part></tp:taxon-name>.</article-title><source>Fibigeriana Supplement</source><volume>1</volume>: <fpage>9</fpage>–<lpage>122</lpage>.</mixed-citation></ref><ref id="B2"><mixed-citation xmlns:xlink="http://www.w3.org/1999/xlink" xlink:type="simple"><person-group><name name-style="western"><surname>Boursin</surname><given-names>C</given-names></name></person-group> (<year>1967</year>) <article-title>Die neuen <italic><tp:taxon-name><tp:taxon-name-part taxon-name-part-type="genus">Hermonassa</tp:taxon-name-part></tp:taxon-name></italic> Walk.-arten aus Dr. H. Hӧne ‘s China ausbeuten.</article-title><source>Zeitschrift der Wiener Entomologischen Gesellschaft</source><volume>52</volume>: <fpage>21</fpage>–<lpage>38</lpage>.</mixed-citation></ref></ref-list></tp:taxon-treatment>
