# Supplementary material for: ﻿Five new species of the genus Hermonassa Walker, 1865 from Xizang Autonomous Region, China (Lepidoptera, Noctuidae, Noctuinae)
Source: Zookeys. 2023 Sep 8;1179:35–61. doi: 10.3897/zookeys.1179.107587 (PMC10504640; doi:10.3897/zookeys.1179.107587)
Supplement: XML Treatment for Hermonassa pallidula [file zookeys.1179.107587-treatment15.xml]

<!DOCTYPE tp:taxon-treatment
  PUBLIC "-//TaxonX//DTD Taxonomic Treatment Publishing DTD v0 20100105//EN" "tax-treatment-NSO.dtd">
<tp:taxon-treatment xmlns:tp="http://www.plazi.org/taxpub"><tp:treatment-meta><kwd-group><label>Taxon classification</label><kwd>
              <named-content content-type="kingdom">Animalia</named-content>
            </kwd><kwd>
              <named-content content-type="order">Lepidoptera</named-content>
            </kwd><kwd>
              <named-content content-type="family">Noctuidae</named-content>
            </kwd></kwd-group><mixed-citation publication-type="journal"><person-group><name><surname>Gao</surname><given-names>Biao</given-names></name><name><surname>Han</surname><given-names>Hui-Lin</given-names></name><name><surname>Kononenko</surname><given-names>Vladimir S.</given-names></name><name><surname>Pan</surname><given-names>Zhao-Hui</given-names></name></person-group><article-title>﻿Five new species of the genus <italic><tp:taxon-name><tp:taxon-name-part taxon-name-part-type="genus" reg="Hermonassa">Hermonassa</tp:taxon-name-part></tp:taxon-name></italic> Walker, 1865 from Xizang Autonomous Region, China (<tp:taxon-name><tp:taxon-name-part taxon-name-part-type="order">Lepidoptera</tp:taxon-name-part></tp:taxon-name>, <tp:taxon-name><tp:taxon-name-part taxon-name-part-type="family">Noctuidae</tp:taxon-name-part></tp:taxon-name>, <tp:taxon-name><tp:taxon-name-part taxon-name-part-type="subfamily">Noctuinae</tp:taxon-name-part></tp:taxon-name>)</article-title><source>Zookeys</source><day>08</day><month>09</month><year>2023</year><volume>1179</volume><fpage>35</fpage><lpage>61</lpage><pub-id pub-id-type="doi">10.3897/zookeys.1179.107587</pub-id></mixed-citation></tp:treatment-meta><tp:nomenclature><label>﻿</label><tp:taxon-name>
            <object-id xmlns:xlink="http://www.w3.org/1999/xlink" content-type="arpha" xlink:type="simple">D424E35B-CFC4-54DB-A14B-9D3EF4FAED5C</object-id>
            <tp:taxon-name-part taxon-name-part-type="genus" reg="Hermonassa">Hermonassa</tp:taxon-name-part>
            <tp:taxon-name-part taxon-name-part-type="species" reg="pallidula">pallidula</tp:taxon-name-part>
          </tp:taxon-name><tp:taxon-authority>(Leech, 1900)</tp:taxon-authority><xref ref-type="fig" rid="F6">Figs 45</xref><xref ref-type="fig" rid="F7">, 56</xref><tp:nomenclature-citation-list><tp:nomenclature-citation><tp:taxon-name>
                <tp:taxon-name-part taxon-name-part-type="genus" reg="Graphiphora">Graphiphora</tp:taxon-name-part>
                <tp:taxon-name-part taxon-name-part-type="species" reg="pallidula">pallidula</tp:taxon-name-part>
              </tp:taxon-name><comment>Leech, 1900, Transactions of the Entomological Society of London 1900: 39; <xref ref-type="bibr" rid="B10">Hampson 1903</xref>: 362, pl. 68, fig. 24; <xref ref-type="bibr" rid="B14">Jordan and Warren 1909–1914</xref>: 57, pl. 15k; <xref ref-type="bibr" rid="B8">Corti and Draudt 1931–1938</xref>: 62, fig. 62, pl. 8d; <xref ref-type="bibr" rid="B17">Kozhanchikov 1937</xref>: 266; <xref ref-type="bibr" rid="B2">Boursin 1967</xref>: pl. 4: 6; <xref ref-type="bibr" rid="B23">Poole 1989</xref>: 503; Chen 1982: 2049; <xref ref-type="bibr" rid="B7">Chen et al. 1991</xref>: 93, pl. 4:26, ♂ genit. fig. 54; <xref ref-type="bibr" rid="B18">Krusek and Behounek 1996a</xref>: pl. 51, fig. 4; 1996b: pl. 79: 4, pl. 80, fig. 5.</comment></tp:nomenclature-citation></tp:nomenclature-citation-list></tp:nomenclature><tp:treatment-sec sec-type="type material" id="SECID0E2ABI"><title>Type material.</title><p><bold><italic>Syntypes</italic></bold>: 1♂, 2♀, “W China, Omei-shan” [China, Prov. Sichuan], deposited in NHM (<xref ref-type="bibr" rid="B1">Beccaloni et al. 2003</xref>), not examined.</p></tp:treatment-sec><tp:treatment-sec sec-type="material" id="SECID0EKBBI"><title>Other material examined.</title><p>2 ♂, specimens, identified by Ch. Boursin, “Likiang, ca 4000 m, Nord Yuennan, 21 July 1935, H. Hӧne”/. Deposited in the coll. <named-content xmlns:xlink="http://www.w3.org/1999/xlink" content-type="dwc:institutional_code" xlink:title="Zoologisches, Forschunginstitut und Museum Alexander Koenig, Bonn, Germany" xlink:href="http://grbio.org/institution/zoologisches-forschungsmuseum-alexander-koenig" xlink:type="simple">ZFMK</named-content>.</p><fig id="F7" position="float" orientation="portrait"><object-id xmlns:xlink="http://www.w3.org/1999/xlink" content-type="doi" xlink:type="simple">10.3897/zookeys.1179.107587.figures51-56</object-id><object-id xmlns:xlink="http://www.w3.org/1999/xlink" content-type="arpha" xlink:type="simple">868CEA97-3025-5E99-8E7E-F0D0D4AED462</object-id><label>Figures 51–56.</label><caption><p><italic><tp:taxon-name><tp:taxon-name-part taxon-name-part-type="genus" reg="Hermonassa">Hermonassa</tp:taxon-name-part></tp:taxon-name></italic> spp., male genitalia <bold>51</bold><italic><tp:taxon-name><tp:taxon-name-part taxon-name-part-type="genus" reg="Hermonassa">H.</tp:taxon-name-part><tp:taxon-name-part taxon-name-part-type="species" reg="albimacula">albimacula</tp:taxon-name-part></tp:taxon-name></italic> sp. nov., paratype, China, genit. prep. GB-318-1 <bold>52</bold><italic><tp:taxon-name><tp:taxon-name-part taxon-name-part-type="genus" reg="Hermonassa">H.</tp:taxon-name-part><tp:taxon-name-part taxon-name-part-type="species" reg="legraini">legraini</tp:taxon-name-part></tp:taxon-name></italic>, Taiwan (after <xref ref-type="bibr" rid="B24">Ronkay et al. 2013</xref>) <bold>53</bold><italic><tp:taxon-name><tp:taxon-name-part taxon-name-part-type="genus" reg="Hermonassa">H.</tp:taxon-name-part><tp:taxon-name-part taxon-name-part-type="species" reg="yixincheni">yixincheni</tp:taxon-name-part></tp:taxon-name></italic>, holotype, China, genit. prep. hhl-1009-1 <bold>54</bold><italic><tp:taxon-name><tp:taxon-name-part taxon-name-part-type="genus" reg="Hermonassa">H.</tp:taxon-name-part><tp:taxon-name-part taxon-name-part-type="species" reg="dictyota">dictyota</tp:taxon-name-part></tp:taxon-name></italic>, holotype, China, (<named-content xmlns:xlink="http://www.w3.org/1999/xlink" content-type="dwc:institutional_code" xlink:title="Zoologisches, Forschunginstitut und Museum Alexander Koenig, Bonn, Germany" xlink:href="http://grbio.org/institution/zoologisches-forschungsmuseum-alexander-koenig" xlink:type="simple">ZFMK</named-content>) <bold>55</bold><italic><tp:taxon-name><tp:taxon-name-part taxon-name-part-type="genus" reg="Hermonassa">H.</tp:taxon-name-part><tp:taxon-name-part taxon-name-part-type="species" reg="linzhiensis">linzhiensis</tp:taxon-name-part></tp:taxon-name></italic> sp. nov., holotype, China, genit. prep. hhl-5278-1 <bold>56</bold><italic><tp:taxon-name><tp:taxon-name-part taxon-name-part-type="genus" reg="Hermonassa">H.</tp:taxon-name-part><tp:taxon-name-part taxon-name-part-type="species" reg="pallidula">pallidula</tp:taxon-name-part></tp:taxon-name></italic>, China (after <xref ref-type="bibr" rid="B2">Boursin 1967</xref>).</p></caption><graphic xmlns:xlink="http://www.w3.org/1999/xlink" xlink:href="zookeys-1179-035_article-107587__-g007.jpg" position="float" orientation="portrait" xlink:type="simple" id="oo_903269.jpg"><uri content-type="original_file" xlink:type="simple">https://binary.pensoft.net/fig/903269</uri></graphic></fig></tp:treatment-sec><tp:treatment-sec sec-type="distribution" id="SECID0EEFBI"><title>Distribution and biology.</title><p>The species is known from its type locality, Omeishan, Sichuan Prov., and from Likiang, Yunnan Prov., southwest China; the male genitalia were illustrated by <xref ref-type="bibr" rid="B2">Boursin (1967)</xref>. The specimens from Likiang were collected 21 July 1935 at an altitude 4000 m.</p></tp:treatment-sec><tp:treatment-sec><!--Section generated to contain objects referenced in tp:taxon-treatment.--><fig id="F6" position="float" orientation="portrait"><object-id xmlns:xlink="http://www.w3.org/1999/xlink" content-type="doi" xlink:type="simple">10.3897/zookeys.1179.107587.figures43-50</object-id><object-id xmlns:xlink="http://www.w3.org/1999/xlink" content-type="arpha" xlink:type="simple">86876C2F-A2D2-583F-B659-B201FEB45BBF</object-id><label>Figures 43–50.</label><caption><p><italic><tp:taxon-name><tp:taxon-name-part taxon-name-part-type="genus" reg="Hermonassa">Hermonassa</tp:taxon-name-part></tp:taxon-name></italic> spp., adults, males <bold>43</bold><italic><tp:taxon-name><tp:taxon-name-part taxon-name-part-type="genus" reg="Hermonassa">H.</tp:taxon-name-part><tp:taxon-name-part taxon-name-part-type="species" reg="linzhiensis">linzhiensis</tp:taxon-name-part></tp:taxon-name></italic> sp. nov., ♂, holotype <bold>44</bold> Ditto, ♀, paratype <bold>45</bold><italic><tp:taxon-name><tp:taxon-name-part taxon-name-part-type="genus" reg="Hermonassa">H.</tp:taxon-name-part><tp:taxon-name-part taxon-name-part-type="species" reg="pallidula">pallidula</tp:taxon-name-part></tp:taxon-name></italic> (<named-content xmlns:xlink="http://www.w3.org/1999/xlink" content-type="dwc:institutional_code" xlink:title="Zoologisches, Forschunginstitut und Museum Alexander Koenig, Bonn, Germany" xlink:href="http://grbio.org/institution/zoologisches-forschungsmuseum-alexander-koenig" xlink:type="simple">ZFMK</named-content>) <bold>46</bold><italic><tp:taxon-name><tp:taxon-name-part taxon-name-part-type="genus" reg="Hermonassa">H.</tp:taxon-name-part><tp:taxon-name-part taxon-name-part-type="species" reg="hoenei">hoenei</tp:taxon-name-part></tp:taxon-name></italic>, holotype (<named-content xmlns:xlink="http://www.w3.org/1999/xlink" content-type="dwc:institutional_code" xlink:title="Zoologisches, Forschunginstitut und Museum Alexander Koenig, Bonn, Germany" xlink:href="http://grbio.org/institution/zoologisches-forschungsmuseum-alexander-koenig" xlink:type="simple">ZFMK</named-content>) <bold>47</bold><italic><tp:taxon-name><tp:taxon-name-part taxon-name-part-type="genus" reg="Hermonassa">H.</tp:taxon-name-part><tp:taxon-name-part taxon-name-part-type="species" reg="ellenae">ellenae</tp:taxon-name-part></tp:taxon-name></italic>, holotype (<named-content xmlns:xlink="http://www.w3.org/1999/xlink" content-type="dwc:institutional_code" xlink:title="Zoologisches, Forschunginstitut und Museum Alexander Koenig, Bonn, Germany" xlink:href="http://grbio.org/institution/zoologisches-forschungsmuseum-alexander-koenig" xlink:type="simple">ZFMK</named-content>) <bold>48</bold><italic><tp:taxon-name><tp:taxon-name-part taxon-name-part-type="genus" reg="Hermonassa">H.</tp:taxon-name-part><tp:taxon-name-part taxon-name-part-type="species" reg="ellenae">ellenae</tp:taxon-name-part><tp:taxon-name-part taxon-name-part-type="subspecies" reg="tapaishana">tapaishana</tp:taxon-name-part></tp:taxon-name></italic>, holotype (<named-content xmlns:xlink="http://www.w3.org/1999/xlink" content-type="dwc:institutional_code" xlink:title="Zoologisches, Forschunginstitut und Museum Alexander Koenig, Bonn, Germany" xlink:href="http://grbio.org/institution/zoologisches-forschungsmuseum-alexander-koenig" xlink:type="simple">ZFMK</named-content>) <bold>49</bold><italic><tp:taxon-name><tp:taxon-name-part taxon-name-part-type="genus" reg="Hermonassa">H.</tp:taxon-name-part><tp:taxon-name-part taxon-name-part-type="species" reg="ellenae">ellenae</tp:taxon-name-part><tp:taxon-name-part taxon-name-part-type="subspecies" reg="robusta">robusta</tp:taxon-name-part></tp:taxon-name></italic>, authentic specimen (<named-content xmlns:xlink="http://www.w3.org/1999/xlink" content-type="dwc:institutional_code" xlink:title="Zoological Museum of the Bavarian State" xlink:href="http://grbio.org/institution/bavarian-state-collection-zoology" xlink:type="simple">ZSM</named-content>) <bold>50</bold><italic><tp:taxon-name><tp:taxon-name-part taxon-name-part-type="genus" reg="Hermonassa">H.</tp:taxon-name-part><tp:taxon-name-part taxon-name-part-type="species" reg="oleographa">oleographa</tp:taxon-name-part></tp:taxon-name></italic>.</p></caption><graphic xmlns:xlink="http://www.w3.org/1999/xlink" xlink:href="zookeys-1179-035_article-107587__-g006.jpg" position="float" orientation="portrait" xlink:type="simple" id="oo_903268.jpg"><uri content-type="original_file" xlink:type="simple">https://binary.pensoft.net/fig/903268</uri></graphic></fig></tp:treatment-sec><ref-list><ref id="B24"><mixed-citation xmlns:xlink="http://www.w3.org/1999/xlink" xlink:type="simple"><person-group><name name-style="western"><surname>Ronkay</surname><given-names>G</given-names></name><name name-style="western"><surname>Ronkay</surname><given-names>L</given-names></name><name name-style="western"><surname>László</surname><given-names>GM</given-names></name><name name-style="western"><surname>Fu</surname><given-names>CM</given-names></name><name name-style="western"><surname>Wu</surname><given-names>S</given-names></name></person-group> (<year>2013</year>) <article-title>The Atlas of the <tp:taxon-name><tp:taxon-name-part taxon-name-part-type="family">Noctuidae</tp:taxon-name-part></tp:taxon-name> (s. 1.) Fauna of Taiwan (<tp:taxon-name><tp:taxon-name-part taxon-name-part-type="order">Lepidoptera</tp:taxon-name-part></tp:taxon-name>, <tp:taxon-name><tp:taxon-name-part taxon-name-part-type="superfamily">Noctuoidae</tp:taxon-name-part></tp:taxon-name>). Part l. <tp:taxon-name><tp:taxon-name-part taxon-name-part-type="family">Noctuidae</tp:taxon-name-part></tp:taxon-name>: <tp:taxon-name><tp:taxon-name-part taxon-name-part-type="subfamily">Noctuinae</tp:taxon-name-part></tp:taxon-name> and <tp:taxon-name><tp:taxon-name-part taxon-name-part-type="subfamily">Plusiinae</tp:taxon-name-part></tp:taxon-name>.</article-title><source>Fibigeriana Supplement</source><volume>1</volume>: <fpage>9</fpage>–<lpage>122</lpage>.</mixed-citation></ref><ref id="B2"><mixed-citation xmlns:xlink="http://www.w3.org/1999/xlink" xlink:type="simple"><person-group><name name-style="western"><surname>Boursin</surname><given-names>C</given-names></name></person-group> (<year>1967</year>) <article-title>Die neuen <italic><tp:taxon-name><tp:taxon-name-part taxon-name-part-type="genus">Hermonassa</tp:taxon-name-part></tp:taxon-name></italic> Walk.-arten aus Dr. H. Hӧne ‘s China ausbeuten.</article-title><source>Zeitschrift der Wiener Entomologischen Gesellschaft</source><volume>52</volume>: <fpage>21</fpage>–<lpage>38</lpage>.</mixed-citation></ref><ref id="B10"><mixed-citation xmlns:xlink="http://www.w3.org/1999/xlink" xlink:type="simple"><person-group><name name-style="western"><surname>Hampson</surname><given-names>GF</given-names></name></person-group> (<year>1903</year>) Catalogue of the <tp:taxon-name><tp:taxon-name-part taxon-name-part-type="order">Lepidoptera</tp:taxon-name-part></tp:taxon-name> Phalaenae in the British Museum. Vol. 4 (<tp:taxon-name><tp:taxon-name-part taxon-name-part-type="subfamily">Heliothidinae</tp:taxon-name-part></tp:taxon-name>, <tp:taxon-name><tp:taxon-name-part taxon-name-part-type="subfamily">Noctuinae</tp:taxon-name-part></tp:taxon-name>). London. Taylor and Francis, [xiv +] 689 pp.</mixed-citation></ref><ref id="B14"><mixed-citation xmlns:xlink="http://www.w3.org/1999/xlink" xlink:type="simple"><person-group><name name-style="western"><surname>Jordan</surname><given-names>K</given-names></name><name name-style="western"><surname>Warren</surname><given-names>W</given-names></name></person-group> (<year>1909–1914</year>) <article-title>Tafeln 1–75.</article-title> In: <person-group><name name-style="western"><surname>Seitz</surname><given-names>A</given-names></name></person-group> (<role>Ed.</role>) <issue-title>Gross-Schmetterlinge des palaearktischen Faunengebietes, Band 3 Die eulenartigen Nachtfalter.</issue-title><source>Alfred Kernen-Verlag, Stuttgart</source><volume>3</volume>: <fpage>1</fpage>–<lpage>511</lpage>. [pls 1–75] <ext-link xlink:href="https://www.biodiversitylibrary.org/page/10521817" ext-link-type="uri" xlink:type="simple">https://www.biodiversitylibrary.org/page/10521817</ext-link></mixed-citation></ref><ref id="B8"><mixed-citation xmlns:xlink="http://www.w3.org/1999/xlink" xlink:type="simple"><person-group><name name-style="western"><surname>Corti</surname><given-names>A</given-names></name><name name-style="western"><surname>Draudt</surname><given-names>M</given-names></name></person-group> (<year>1931–1938</year>) <source>Tafeln 1–26. In: Seitz A (Ed.) Die palaearktischen Eulenartigen Nachtfalter, Supplement, Band 3.</source><publisher-name>Alfred Kernen -Verlag</publisher-name>, <publisher-loc>Stuttgart</publisher-loc>, <size units="page">332 pp</size>. [pls 1–26] <ext-link xlink:href="https://www.biodiversitylibrary.org/page/56099738" ext-link-type="uri" xlink:type="simple">https://www.biodiversitylibrary.org/page/56099738</ext-link></mixed-citation></ref><ref id="B17"><mixed-citation xmlns:xlink="http://www.w3.org/1999/xlink" xlink:type="simple"><person-group><name name-style="western"><surname>Kozhanchikov</surname><given-names>IV</given-names></name></person-group> (<year>1937</year>) <source>Fauna de l’USSR, Fam. <tp:taxon-name><tp:taxon-name-part taxon-name-part-type="family">Noctuidae</tp:taxon-name-part></tp:taxon-name>, (subfam.</source><publisher-name>Agrotinae)</publisher-name>, <publisher-loc>Vol.13(3). Institut Zoologique de L’Academie des sciences de l’USSR (N.S.15). Moskva – Leningrad</publisher-loc>, <size units="page">674 pp</size>.</mixed-citation></ref><ref id="B23"><mixed-citation xmlns:xlink="http://www.w3.org/1999/xlink" xlink:type="simple"><person-group><name name-style="western"><surname>Poole</surname><given-names>RW</given-names></name></person-group> (<year>1989</year>) <source><tp:taxon-name><tp:taxon-name-part taxon-name-part-type="family">Noctuidae</tp:taxon-name-part></tp:taxon-name>. Lepidopterorum Catalogues (New Series). Fascicle 118, pt 1–3. E.J.</source><publisher-name>Brill</publisher-name>, <publisher-loc>Leiden</publisher-loc>, <size units="page">1314 pp</size>.</mixed-citation></ref><ref id="B7"><mixed-citation xmlns:xlink="http://www.w3.org/1999/xlink" xlink:type="simple"><person-group><name name-style="western"><surname>Chen</surname><given-names>YX</given-names></name><name name-style="western"><surname>Wang</surname><given-names>BH</given-names></name><name name-style="western"><surname>Lin</surname><given-names>DW</given-names></name></person-group> (<year>1991</year>) The Noctuids Fauna of Xizang, (Tibet). Henan Science and Technology Publish House, 409 pp.</mixed-citation></ref><ref id="B18"><mixed-citation xmlns:xlink="http://www.w3.org/1999/xlink" xlink:type="simple"><person-group><name name-style="western"><surname>Krusek</surname><given-names>K</given-names></name><name name-style="western"><surname>Behounek</surname><given-names>G</given-names></name></person-group> (<year>1996a</year>) <tp:taxon-name><tp:taxon-name-part taxon-name-part-type="family">Noctuidae</tp:taxon-name-part></tp:taxon-name> - Typen 1 (<tp:taxon-name><tp:taxon-name-part taxon-name-part-type="order">Lepidoptera</tp:taxon-name-part></tp:taxon-name>, <tp:taxon-name><tp:taxon-name-part taxon-name-part-type="family">Noctuidae</tp:taxon-name-part></tp:taxon-name>). Selbstverlag: Krusek, Prag, Vol. 1, pls 1–114.</mixed-citation></ref><ref id="B1"><mixed-citation xmlns:xlink="http://www.w3.org/1999/xlink" xlink:type="simple"><person-group><name name-style="western"><surname>Beccaloni</surname><given-names>G</given-names></name><name name-style="western"><surname>Scoble</surname><given-names>M</given-names></name><name name-style="western"><surname>Kitching</surname><given-names>I</given-names></name><name name-style="western"><surname>Simonsen</surname><given-names>T</given-names></name><name name-style="western"><surname>Robinson</surname><given-names>G</given-names></name><name name-style="western"><surname>Pitkin</surname><given-names>B</given-names></name><name name-style="western"><surname>Hine</surname><given-names>A</given-names></name><name name-style="western"><surname>Lyal</surname><given-names>C</given-names></name></person-group> (<role>Eds</role>) (<year>2003</year>) The Global <tp:taxon-name><tp:taxon-name-part taxon-name-part-type="order">Lepidoptera</tp:taxon-name-part></tp:taxon-name> Names Index (LepIndex). World Wide Web electronic publication. <ext-link xlink:href="https://www.nhm.ac.uk/our-science/data/lepindex/lepindex/" ext-link-type="uri" xlink:type="simple">https://www.nhm.ac.uk/our-science/data/lepindex/lepindex/</ext-link> [Accessed 16 June 2023]</mixed-citation></ref></ref-list></tp:taxon-treatment>
